# Supplementary material for: miRNAs involved in the development and differentiation of fertile and sterile flowers in Viburnum macrocephalum f. keteleeri
Source: BMC Genomics. 2017 Oct 13;18:783. doi: 10.1186/s12864-017-4180-x (PMC5640959; doi:10.1186/s12864-017-4180-x)
Supplement: Supplementary file 1 — All the primers used in this study, including 29 pairs of primers for precursor sequences,10 pairs of primers for quantitative real-time PCR of precursor sequences, and 6 pairs of primers for quantitative real-time PCR of target genes. (XLSX 16 kb) [file 12864_2017_4180_MOESM1_ESM.xlsx]

## Sheet: Sheet1
Additional file 1. All the primers used in this study, including 29 pairs of primers for precursor sequences,10 pairs of primers for quantitative real-time PCR of precursor sequences, and 6 pairs of primers for quantitative real-time PCR of target genes.
28 pairs of primers for precursor sequences
miRNA name	forward primer(5’-3’)	reverse primer(5’-3’)
miR156a	CAAGAGAAACGCAAAGAAACTGACA	AAAGAGATCAGCACCGGAATCTG
miR157a	GTGTTGACAGAAGATAGAGAGCACAG	GGTGATGACAGAAGGCTAGAGAGC
miR159a	GTAGAGCTCCTTAAAGTTCAAACAT	GTAGAGCTCCCTTCAATCCAAAG
miR165a	GTTGAGGGGAATGTTGTCTGGATC	GTTGGGGGGGATGAAGCCT
miR166a	AGGGGCTTTCTCTTTTGAGGGGACT	AGGGAGCAACAATTGGGGGGAATG
miR167a	TGGTGCACCGGCATCTGATGAAGCT	GGGTGCGACAGTCAACGGGTGAAAC
miR168a	CACCATCGGGCTCGGATT	CACCTCGAGGATCCGATTCAGT
miR171a	ATGAGAGAGTCCCTTTGATATTGGC	ACGAGAGAGTACTGAGATATTGGCG
miR172a	TGCTGTGGCATCATCAAGAT	GCCGATGCAGCATCATCA
miR319a	AGAGAGAGCTTCCTTGAGTCC	AGAGGGAGCTCCCTTCAGT
miR319c	TAGATATAGAAGGAGATTCTTTCAG	TAGAAAAAGAAGGAGCTCCC
miR390a	GTAGAGAAGAATCTGTAAAGCTCAG	GTAGTAAGAAGAGCCAATGAAACT
miR394a	CTTACAGTCATCTTTGGCATTCTGT	CTAACAGATCTCTATTGGCAGTATACCC
miR396a	CTCTGTATTCTTCCACAGCTTTCTT	GTCTGTATCTTCCCACAGCTTTATT
miR396b	GGTCATACTTTTCCACAGCTTTCTTGAAC	TGTCATGTTTTCCCACAGCTTTCTTG
miR403	TTGTCATTAGAAGAGTCGTATTACATGTT	AAAGACAGATTACGAGTTTGTGCGT
miR408	AAGGTTAGATTGGTATTGCAATG	CGTTAGCAGTAGCAATAAAATTCC
novel_1	GGAATGTTGTCTGGCTCGAGGAC	AGGGAATGAAGCCTGGTCCG
novel_8	TGTGGGTTGTTGGGCAAGACCAT	GGTATGGGCGGTGTAGGCAAGAC
novel_14	TTCCACAGCTTTCTTGAACTTCTTC	TTTCCCACAGCTTTCTCGAGC
novel_23	TTATACAGAGAAATCACGGTCG	CTTTATACAGAGAAACCCGGTC
novel_25	AGGCACTTTCCCAGTCGTCT	TCTGGCACTTCCAAGTCGTC
novel_32	AGTGCATTGGACTATTG	CAAATGCATTGAAGTATTG
novel_41	TGAAGCTGCCAGCATGAT	GGTGAAGCAACCACATGATC
novel_45	TTTGATACGCACCTGAATCG	AATTTCGATACGAACCTAAATCG
novel_46	TTTGGATCTCGGAAGTATAGTGG	GTTTGGATCTTGGAAAGTATAGAGG
novel_68	GAGCTTCCTTCAGTCCACTCATG	AAAGGGAGCTCCCTTCAGTCC
novel_84	AACGATGACGTTGTGTAATAGAT	TAGTTGTAACGATGACGTGGTG
35 pairs of primers for quantitative real-time PCR of precursor sequences
miRNA name	forward primer(5’-3’)	reverse primer(5’-3’)	RT primer(5'-3')
miR156a-5p	AGCGCGCGTGACAGAAGAGAGT	ATCCAGTGCAGGGTCCGAGG	GTCGTATCCAGTGCAGGGTCCGAGGTATTCGCACTGGATACGACGTGCTC
miR157a-5p	GCGCGCGCGTTGACAGAAGATAGA	ATCCAGTGCAGGGTCCGAGG	GTCGTATCCAGTGCAGGGTCCGAGGTATTCGCACTGGATACGACGTGCTC
miR157d	GCGCGCGCGTGACAGAAGATAGA	ATCCAGTGCAGGGTCCGAGG	GTCGTATCCAGTGCAGGGTCCGAGGTATTCGCACTGGATACGACGTGCTC
miR159a	GCGCGCGTTTGGATTGAAGGGA	ATCCAGTGCAGGGTCCGAGG	GTCGTATCCAGTGCAGGGTCCGAGGTATTCGCACTGGATACGACTAGAGC
miR159b-3p	ACGCGCGCTTTGGATTGAAGGGA	ATCCAGTGCAGGGTCCGAGG	GTCGTATCCAGTGCAGGGTCCGAGGTATTCGCACTGGATACGACAAGAGC
miR159c	GCGCGCGTTTGGATTGAAGGGA	ATCCAGTGCAGGGTCCGAGG	GTCGTATCCAGTGCAGGGTCCGAGGTATTCGCACTGGATACGACAGGAGC
miR162a-3p	GCGCGCGTCGATAAACCTCTGC	ATCCAGTGCAGGGTCCGAGG	GTCGTATCCAGTGCAGGGTCCGAGGTATTCGCACTGGATACGACCTGGAT
miR164a	CGCGTGGAGAAGCAGGGCA	ATCCAGTGCAGGGTCCGAGG	GTCGTATCCAGTGCAGGGTCCGAGGTATTCGCACTGGATACGACTGCACG
miR166a-3p	CGCGTCGGACCAGGCTTCA	ATCCAGTGCAGGGTCCGAGG	GTCGTATCCAGTGCAGGGTCCGAGGTATTCGCACTGGATACGACGGGGAA
miR167a-5p	GCGCGTGAAGCTGCCAGCAT	ATCCAGTGCAGGGTCCGAGG	GTCGTATCCAGTGCAGGGTCCGAGGTATTCGCACTGGATACGACTAGATC
miR167d	ACGCGTGAAGCTGCCAGCATG	ATCCAGTGCAGGGTCCGAGG	GTCGTATCCAGTGCAGGGTCCGAGGTATTCGCACTGGATACGACCCAGAT
miR168a-3p	GCGCCCGCCTTGCATCAA	ATCCAGTGCAGGGTCCGAGG	GTCGTATCCAGTGCAGGGTCCGAGGTATTCGCACTGGATACGACATTCAG
miR168a-5p	CGCGTCGCTTGGTGCAGGT	ATCCAGTGCAGGGTCCGAGG	GTCGTATCCAGTGCAGGGTCCGAGGTATTCGCACTGGATACGACTTCCCG
miR319a	CGCGCGTTGGACTGAAGGGAG	ATCCAGTGCAGGGTCCGAGG	GTCGTATCCAGTGCAGGGTCCGAGGTATTCGCACTGGATACGACAGGGAG
miR319c	CGCGCGTTGGACTGAAGGGAG	ATCCAGTGCAGGGTCCGAGG	GTCGTATCCAGTGCAGGGTCCGAGGTATTCGCACTGGATACGACAAGGAG
miR390a-3p	GCGCGCGCTATCCATCCTGA	ATCCAGTGCAGGGTCCGAGG	GTCGTATCCAGTGCAGGGTCCGAGGTATTCGCACTGGATACGACTGAAAC
miR390a-5p	AGCGCGAAGCTCAGGAGGGAT	ATCCAGTGCAGGGTCCGAGG	GTCGTATCCAGTGCAGGGTCCGAGGTATTCGCACTGGATACGACGGCGCT
miR396a-3p	ACGCGCGCGGTTCAATAAAGCTGT	ATCCAGTGCAGGGTCCGAGG	GTCGTATCCAGTGCAGGGTCCGAGGTATTCGCACTGGATACGACCTTCCC
miR396b-5p	GCGCGCGTTCCACAGCTTTCTT	ATCCAGTGCAGGGTCCGAGG	GTCGTATCCAGTGCAGGGTCCGAGGTATTCGCACTGGATACGACCAGTTC
miR403-3p	AGCGCGCGTTAGATTCACGCACA	ATCCAGTGCAGGGTCCGAGG	GTCGTATCCAGTGCAGGGTCCGAGGTATTCGCACTGGATACGACCGAGTT
novel_1	ACGCGTCGGACCAGGCTTCAT	ATCCAGTGCAGGGTCCGAGG	GTCGTATCCAGTGCAGGGTCCGAGGTATTCGCACTGGATACGACAGGGA
novel_4	CGCGCGCGCGTCGACTGAAAATAAT	ATCCAGTGCAGGGTCCGAGG	GTCGTATCCAGTGCAGGGTCCGAGGTATTCGCACTGGATACGACGAATAG
novel_6	CGCGTCGGACCAGGCTTCA	ATCCAGTGCAGGGTCCGAGG	GTCGTATCCAGTGCAGGGTCCGAGGTATTCGCACTGGATACGACGAGGAA
novel_8	CGCGTCTTGCCTACACCGCC	ATCCAGTGCAGGGTCCGAGG	GTCGTATCCAGTGCAGGGTCCGAGGTATTCGCACTGGATACGACGGTATG
novel_10	CGCGTTTCCAAGACCCCCCA	ATCCAGTGCAGGGTCCGAGG	GTCGTATCCAGTGCAGGGTCCGAGGTATTCGCACTGGATACGACACGGTA
novel_13	ACGCGTTTCCTACACCCCCCA	ATCCAGTGCAGGGTCCGAGG	GTCGTATCCAGTGCAGGGTCCGAGGTATTCGCACTGGATACGACGCGGAA
novel_14	GCGCGCGTTCCACAGCTTTCTT	ATCCAGTGCAGGGTCCGAGG	GTCGTATCCAGTGCAGGGTCCGAGGTATTCGCACTGGATACGACAAGTTC
novel_17	GCGCGCTGTGTTCTCAGGTCG	ATCCAGTGCAGGGTCCGAGG	GTCGTATCCAGTGCAGGGTCCGAGGTATTCGCACTGGATACGACCAGGGG
novel_20	CGCGCGCGTTATGGAGAGGAACA	ATCCAGTGCAGGGTCCGAGG	GTCGTATCCAGTGCAGGGTCCGAGGTATTCGCACTGGATACGACCAACAT
novel_27	CGCGCGTGGTATTGGTCCGG	ATCCAGTGCAGGGTCCGAGG	GTCGTATCCAGTGCAGGGTCCGAGGTATTCGCACTGGATACGACGCTGAG
novel_32	GCGCGCGAGTGCATTGGACTATTGT	ATCCAGTGCAGGGTCCGAGG	GTCGTATCCAGTGCAGGGTCCGAGGTATTCGCACTGGATACGACCAAGGT
novel_41	GCGCGTGAAGCTGCCAGCAT	ATCCAGTGCAGGGTCCGAGG	GTCGTATCCAGTGCAGGGTCCGAGGTATTCGCACTGGATACGACAAGATC
novel_45	GCGCGCGTTTGATACGCACCTG	ATCCAGTGCAGGGTCCGAGG	GTCGTATCCAGTGCAGGGTCCGAGGTATTCGCACTGGATACGACCCGATT
novel_68	ACGCGTTGGACTGAAGGGAGCT	ATCCAGTGCAGGGTCCGAGG	GTCGTATCCAGTGCAGGGTCCGAGGTATTCGCACTGGATACGACAAAGGG
novel_72	CGCTTGCCGACACCACCCA	ATCCAGTGCAGGGTCCGAGG	GTCGTATCCAGTGCAGGGTCCGAGGTATTCGCACTGGATACGACTCGGAA
U6	GGAACGATACAGAGAAGATTAGCA	GTGCAGGGTCCGAGGT	GTGCAGGGTCCGAGGTTTTGGACCATTTCTCGAT
6 pairs of primers for quantitative real-time PCR of target genes
target ID	forward primer(5’-3’)	reverse primer(5’-3’)
c50326_g1	TTATGGGAGGAATGAGATGGA	TTGTGGTTCACTGGCTTTCA
c33977_g1	GCCAAACAAGAAGCAAGGTC	GTTGTGGGAGCGAATTTTGT
c18176_g1	TTCAACCGAGGCTATGGAAC	ATACTGACCGAAAGCGGAAG
c53763_g1	ATGAACTGCTCGCACACATC	TCTGGGGGACAGGAGTATGA
c58954_g1	GAATGCCCAATTCTCTCCAA	GCCGTCAGCTTCCTATTCAC
c44637_g1	TGCCCTTTACCCGAAATCTA	CATCCGTTCTCTTGCACCTT
c47935_g1	CAACAGCTCCACGCACGTAT	CGTCAACGAACGGAGCCTAT
c51834_g1	TTGGTGGTCTTGAGCAGAGG	GAGATCCAGGTGGTGGCTTC
c82099_g1	TCAGCACCACTTGACTCCTCA	TTCCGGTGGCCTTCGATA
c56307 g1	GGGATGGAGTCACCCACCAA	CCAGCATTCTCCCACCCAAG
c58954 g1	CGCCGAGAGATGCTAGTCCT	CAGGCTTCATTCCAGGCATT
ACTIN	CTTGCATCCCTCAGCACCTT	TCCTGTGGACAATGGATGGA
