# Supplementary material for: miRNAs involved in the development and differentiation of fertile and sterile flowers in Viburnum macrocephalum f. keteleeri
Source: BMC Genomics. 2017 Oct 13;18:783. doi: 10.1186/s12864-017-4180-x (PMC5640959; doi:10.1186/s12864-017-4180-x)
Supplement: Supplementary file 2 — Summary of clean 18–30 nt sRNAs. (XLSX 10 kb) [file 12864_2017_4180_MOESM2_ESM.xlsx]

## Sheet: Sheet1
Additional file 2. Summary of clean 18-30 nt sRNAs.
Sample	Total reads	Total bases (bp)	Uniq reads	Uniq bases (bp)
VMF	7562443	173555169	3882488	89769056
VMS	7373905	170570909	4120312	95930993
