# Supplementary material for: miRNAs involved in the development and differentiation of fertile and sterile flowers in Viburnum macrocephalum f. keteleeri
Source: BMC Genomics. 2017 Oct 13;18:783. doi: 10.1186/s12864-017-4180-x (PMC5640959; doi:10.1186/s12864-017-4180-x)
Supplement: Supplementary file 3 — Summary of mapped sRNAs. (XLSX 10 kb) [file 12864_2017_4180_MOESM3_ESM.xlsx]

## Sheet: Sheet1
Additional file 3. Summary of mapped sRNAs.
Sample	Total sRNA	Mapped sRNA	+ Mapped sRNA	- Mapped sRNA
VMF	7562443 (100.00%)	3327774 (44.00%)	1113913 (14.73%)	2213861 (29.27%)
VMS	7373905 (100.00%)	2811600 (38.13%)	1068927 (14.50%)	1742673 (23.63%)
