# Supplementary material for: miRNAs involved in the development and differentiation of fertile and sterile flowers in Viburnum macrocephalum f. keteleeri
Source: BMC Genomics. 2017 Oct 13;18:783. doi: 10.1186/s12864-017-4180-x (PMC5640959; doi:10.1186/s12864-017-4180-x)
Supplement: Supplementary file 4 — Non-coding RNAs among the sRNAs. (XLSX 10 kb) [file 12864_2017_4180_MOESM4_ESM.xlsx]

## Sheet: Sheet1
Additional file 4. Non-coding RNAs among the sRNAs.
Types	VMF	VMF (percent)	VMS	VMS (percent)
total	3327774	1	2811600	1
known_miRNA	37648	0.0113	47191	0.0168
rRNA	181555	0.0546	133776	0.0476
tRNA	1	0	2	0
snRNA	2220	0.0007	1717	0.0006
snoRNA	10005	0.003	7080	0.0025
repeat	15797	0.0047	16689	0.0059
TAS	70464	0.0212	38870	0.0138
other	2989887	0.8985	2541797	0.904
