# Supplementary material for: miRNAs involved in the development and differentiation of fertile and sterile flowers in Viburnum macrocephalum f. keteleeri
Source: BMC Genomics. 2017 Oct 13;18:783. doi: 10.1186/s12864-017-4180-x (PMC5640959; doi:10.1186/s12864-017-4180-x)
Supplement: Supplementary file 7 — Known miRNAs in Viburnum macrocephalum f. keteleeri flowers, including family members, mature sequence, length, and expression levels in fertile (VMF) and sterile (VMS) flowers. (XLS 37 kb) [file 12864_2017_4180_MOESM7_ESM.xls]

## Sheet: Sheet1
Additional file 7. Known miRNAs in Viburnum macrocephalum f. keteleeri flowers, including family members, mature sequence, length, and expression levels in fertile (VMF) and sterile (VMS) flowers.
known miRNA in flowers of Viburnum macrocephalum f. keteleeri
Family	miRNA name	Sequence	length(nt)	Expressed in VMF	Expressed in VMS
MIR156	vm-miR156a-5p	UGACAGAAGAGAGUGAGCAC	20	213	1352
	vm-miR156g	CGACAGAAGAGAGUGAGCAC	20	0	4
	vm-miR156h	UGACAGAAGAAAGAGAGCAC	20	1	0
	vm-miR156j	UGACAGAAGAGAGAGAGCAC	20	0	2
MIR157	vm-miR157a-5p	UUGACAGAAGAUAGAGAGCAC	21	678	146
	vm-miR157d	UGACAGAAGAUAGAGAGCAC	20	46	7
MIR159	vm-miR159a	UUUGGAUUGAAGGGAGCUCUA	21	14739	25593
	vm-miR159b-3p	UUUGGAUUGAAGGGAGCUCUU	21	8401	14198
	vm-miR159c	UUUGGAUUGAAGGGAGCUCCU	21	1914	2663
MIR160	vm-miR160a-5p	UGCCUGGCUCCCUGUAUGCCA	21	18	19
MIR162	vm-miR162a-5p	UGGAGGCAGCGGUUCAUCGAUC	22	1804	805
	vm-miR162a-3p	UCGAUAAACCUCUGCAUCCAG	21	7	0
MIR164	vm-miR164a	UGGAGAAGCAGGGCACGUGCA	21	38	31
	vm-miR164c-5p	UGGAGAAGCAGGGCACGUGCG	21	37	26
MIR165	vm-miR165a-3p	UCGGACCAGGCUUCAUCCCCC	21	11	29
MIR166	vm-miR166a-3p	UCGGACCAGGCUUCAUUCCCC	21	3046	5092
	vm-miR166e-5p	GGAAUGUUGUCUGGCACGAGG	21	0	1
MIR167	vm-miR167a-5p	UGAAGCUGCCAGCAUGAUCUA	21	295	20
	vm-miR167c-5p	UAAGCUGCCAGCAUGAUCUUG	21	5	0
	vm-miR167d	UGAAGCUGCCAGCAUGAUCUGG	22	197	14
MIR168	vm-miR168a-3p	CCCGCCUUGCAUCAACUGAAU	21	268	242
	vm-miR168a-5p	UCGCUUGGUGCAGGUCGGGAA	21	35	49
MIR169	vm-miR169a-5p	CAGCCAAGGAUGACUUGCCGA	21	0	1
	vm-miR169b-5p	CAGCCAAGGAUGACUUGCCGG	21	0	1
	vm-miR169h	UAGCCAAGGAUGACUUGCCUG	21	0	1
MIR171	vm-miR171a-3p	UGAUUGAGCCGCGCCAAUAUC	21	5	83
	vm-miR171b-3p	UUGAGCCGUGCCAAUAUCACG	21	12	24
MIR172	vm-miR172a	AGAAUCUUGAUGAUGCUGCAU	21	23	43
	vm-miR172c	AGAAUCUUGAUGAUGCUGCAG	21	4	2
	vm-miR172e-3p	GGAAUCUUGAUGAUGCUGCAU	21	6	1
MIR2111	vm-miR2111a-5p	UAAUCUGCAUCCUGAGGUUUA	21	3	2
MIR319	vm-miR319a	UUGGACUGAAGGGAGCUCCCU	21	4164	598
	vm-miR319c	UUGGACUGAAGGGAGCUCCUU	21	1725	332
MIR390	vm-miR390a-5p	AAGCUCAGGAGGGAUAGCGCC	21	97	53
	vm-miR390a-3p	CGCUAUCCAUCCUGAGUUUCA	21	172	173
	vm-miR390b-3p	CGCUAUCCAUCCUGAGUUCC	20	5	6
MIR393	vm-miR393a-5p	UCCAAAGGGAUCGCAUUGAUCC	22	19	7
MIR394	vm-miR394a	UUGGCAUUCUGUCCACCUCC	20	293	1105
MIR396	vm-miR396a-3p	GUUCAAUAAAGCUGUGGGAAG	21	30	4
	vm-miR396a-5p	UUCCACAGCUUUCUUGAACUG	21	855	388
	vm-miR396b-3p	GCUCAAGAAAGCUGUGGGAAA	21	8	2
	vm-miR396b-5p	UUCCACAGCUUUCUUGAACUU	21	4623	3875
MIR397	vm-miR397a	UCAUUGAGUGCAGCGUUGAUG	21	2	2
MIR398	vm-miR398a-3p	UGUGUUCUCAGGUCACCCCUU	21	0	5
	vm-miR398b-3p	UGUGUUCUCAGGUCACCCCUG	21	2	6
MIR403	vm-miR403-3p	UUAGAUUCACGCACAAACUCG	21	2666	2856
MIR408	vm-miR408-3p	AUGCACUGCCUCUUCCCUGGC	21	50	65
MIR8175	vm-miR8175	GAUCCCCGGCAACGGCGCCA	20	24	48
MIR845	vm-miR845a	CGGCUCUGAUACCAAUUGAUG	21	1	0
