# Supplementary material for: miRNAs involved in the development and differentiation of fertile and sterile flowers in Viburnum macrocephalum f. keteleeri
Source: BMC Genomics. 2017 Oct 13;18:783. doi: 10.1186/s12864-017-4180-x (PMC5640959; doi:10.1186/s12864-017-4180-x)
Supplement: Supplementary file 9 — Novel miRNA*s in Viburnum macrocephalum f. keteleeri flowers, including expression levels in VMF and VMS. (XLS 22 kb) [file 12864_2017_4180_MOESM9_ESM.xls]

## Sheet: star
Additional file 9. Novel miRNA*s in Viburnum macrocephalum f. keteleeri flowers, including expression levels in VMF and VMS.
miRNA	VMF	VMS
novel_1*	405	751
novel_10*	27	11
novel_104*	135	23
novel_108*	25	25
novel_13*	4	12
novel_14*	102	12
novel_16*	69	66
novel_17*	48	18
novel_19*	50	117
novel_20*	11	11
novel_21*	4	154
novel_23*	123	107
novel_25*	10	18
novel_26*	1	0
novel_27*	9	16
novel_3*	71	66
novel_31*	7	17
novel_32*	0	3
novel_35*	15	37
novel_37*	72	69
novel_38*	10	14
novel_4*	0	2
novel_40*	36	31
novel_41*	3	1
novel_46*	30	32
novel_47*	6	8
novel_48*	0	5
novel_50*	1	0
novel_53*	0	1
novel_55*	0	1
novel_57*	4	4
novel_6*	167	260
novel_60*	1	0
novel_61*	1	0
novel_62*	1	3
novel_67*	2	4
novel_68*	7	2
novel_69*	0	1
novel_7*	56	31
novel_72*	1	20
novel_79*	1	0
novel_8*	545	192
novel_84*	2	1
novel_89*	3	1
novel_95*	0	1
novel_97*	0	2
