# Supplementary material for: miRNAs involved in the development and differentiation of fertile and sterile flowers in Viburnum macrocephalum f. keteleeri
Source: BMC Genomics. 2017 Oct 13;18:783. doi: 10.1186/s12864-017-4180-x (PMC5640959; doi:10.1186/s12864-017-4180-x)
Supplement: Supplementary file 11 — Novel miRNAs in Viburnum macrocephalum f. keteleeri flowers, including expression levels in VMF and VMS. (XLSX 11 kb) [file 12864_2017_4180_MOESM11_ESM.xlsx]

## Sheet: Sheet1
Additional file 11. Novel miRNAs in Viburnum macrocephalum f. keteleeri flowers, including expression levels in VMF and VMS.
miRNA name	Expressed in VMF	Expressed in VMS
novel_1	3207	9818
novel_10	1983	1187
novel_100	2	4
novel_102	3	6
novel_103	3	1
novel_105	7	9
novel_107	2	2
novel_108	12	15
novel_110	16	47
novel_112	10	11
novel_13	903	906
novel_14	97	31
novel_16	0	1
novel_17	1076	967
novel_19	322	403
novel_20	793	532
novel_23	624	282
novel_24	2	5
novel_25	647	309
novel_27	327	260
novel_3	0	1
novel_31	205	218
novel_32	205	515
novel_37	50	82
novel_38	97	161
novel_4	2623	2614
novel_40	77	68
novel_41	158	21
novel_45	175	1
novel_46	27	173
novel_48	0	7
novel_50	27	2
novel_52	0	1
novel_53	18	17
novel_55	5	4
novel_57	6	6
novel_59	9	6
novel_6	1170	1937
novel_60	2	0
novel_61	5	3
novel_62	2	5
novel_64	2	2
novel_65	7	1
novel_66	5	3
novel_67	3	0
novel_68	1368	179
novel_69	0	2
novel_7	3	1
novel_71	7	3
novel_72	289	425
novel_73	1	0
novel_77	9	25
novel_78	1	13
novel_79	6	4
novel_8	1031	458
novel_81	0	1
novel_82	4	1
novel_83	0	1
novel_84	25	103
novel_87	3	7
novel_88	5	1
novel_89	4	2
novel_90	32	47
novel_95	0	3
novel_96	5	7
novel_97	1	6
novel_98	23	6
