# Supplementary material for: miRNAs involved in the development and differentiation of fertile and sterile flowers in Viburnum macrocephalum f. keteleeri
Source: BMC Genomics. 2017 Oct 13;18:783. doi: 10.1186/s12864-017-4180-x (PMC5640959; doi:10.1186/s12864-017-4180-x)
Supplement: Supplementary file 12 — Known miRNA and predicted targets. (XLSX 19 kb) [file 12864_2017_4180_MOESM12_ESM.xlsx]

## Sheet: known_target
Additional file 12. Known miRNA and predicted targets.
known miRNA	targets
miR156a-5p	c11862_g1
miR156a-5p	c14376_g1
miR156a-5p	c22254_g1
miR156a-5p	c24115_g1
miR156a-5p	c30688_g1
miR156a-5p	c3204_g1
miR156a-5p	c37846_g1
miR156a-5p	c38272_g1
miR156a-5p	c4126_g1
miR156a-5p	c44525_g1
miR156a-5p	c45290_g1
miR156a-5p	c45602_g1
miR156a-5p	c49108_g1
miR156a-5p	c49624_g1
miR156a-5p	c50219_g1
miR156a-5p	c50979_g1
miR156a-5p	c50979_g2
miR156a-5p	c51463_g1
miR156a-5p	c51727_g1
miR156a-5p	c51834_g1
miR156a-5p	c51834_g2
miR156a-5p	c52792_g1
miR156a-5p	c53766_g1
miR156a-5p	c56307_g2
miR156a-5p	c56541_g1
miR156a-5p	c56784_g1
miR156a-5p	c57091_g1
miR156a-5p	c57122_g1
miR156a-5p	c57502_g2
miR156a-5p	c58521_g1
miR156a-5p	c61180_g1
miR156a-5p	c66987_g1
miR156a-5p	c79155_g1
miR156a-5p	c79368_g1
miR156a-5p	c86908_g1
miR156a-5p	c87875_g1
miR156a-5p	c89772_g1
miR156a-5p	c9683_g1
miR156g	c107266_g1
miR156g	c11862_g1
miR156g	c3204_g1
miR156g	c37846_g1
miR156g	c38272_g1
miR156g	c44525_g1
miR156g	c45290_g1
miR156g	c45602_g1
miR156g	c46692_g1
miR156g	c50117_g1
miR156g	c50219_g1
miR156g	c50979_g1
miR156g	c50979_g2
miR156g	c51727_g1
miR156g	c51834_g1
miR156g	c51834_g2
miR156g	c52792_g1
miR156g	c53766_g1
miR156g	c53794_g3
miR156g	c56578_g1
miR156g	c57091_g1
miR156g	c57502_g2
miR156g	c59418_g3
miR156g	c66987_g1
miR156g	c72630_g1
miR156g	c79155_g1
miR156g	c79368_g1
miR156g	c86908_g1
miR156g	c88782_g1
miR156g	c9683_g1
miR156h	c11862_g1
miR156h	c15044_g1
miR156h	c15481_g1
miR156h	c24621_g1
miR156h	c25967_g1
miR156h	c28917_g1
miR156h	c30688_g1
miR156h	c31700_g1
miR156h	c3196_g1
miR156h	c37846_g1
miR156h	c38272_g1
miR156h	c41033_g2
miR156h	c43150_g3
miR156h	c43334_g1
miR156h	c44316_g1
miR156h	c44525_g1
miR156h	c45290_g1
miR156h	c45396_g1
miR156h	c45582_g1
miR156h	c45590_g1
miR156h	c45970_g1
miR156h	c46354_g1
miR156h	c46600_g1
miR156h	c46798_g3
miR156h	c48676_g1
miR156h	c49461_g2
miR156h	c50219_g1
miR156h	c50979_g1
miR156h	c50979_g2
miR156h	c51727_g1
miR156h	c51834_g1
miR156h	c51834_g2
miR156h	c52520_g1
miR156h	c52737_g1
miR156h	c53421_g1
miR156h	c53487_g1
miR156h	c53612_g1
miR156h	c53766_g1
miR156h	c56655_g1
miR156h	c57091_g1
miR156h	c57477_g3
miR156h	c57502_g2
miR156h	c57856_g1
miR156h	c58167_g2
miR156h	c59329_g1
miR156h	c59386_g1
miR156h	c59392_g6
miR156h	c59598_g2
miR156h	c59907_g1
miR156h	c61473_g1
miR156h	c66987_g1
miR156h	c72237_g1
miR156h	c74336_g1
miR156h	c78065_g1
miR156h	c79368_g1
miR156h	c79622_g1
miR156h	c81339_g1
miR156h	c81749_g1
miR156h	c9683_g1
miR156j	c108758_g1
miR156j	c11862_g1
miR156j	c13671_g1
miR156j	c19156_g1
miR156j	c19604_g1
miR156j	c24187_g1
miR156j	c24474_g1
miR156j	c24621_g1
miR156j	c25057_g1
miR156j	c26565_g1
miR156j	c30688_g1
miR156j	c34174_g1
miR156j	c35646_g1
miR156j	c36868_g1
miR156j	c37458_g1
miR156j	c37846_g1
miR156j	c37936_g1
miR156j	c38272_g1
miR156j	c39803_g1
miR156j	c42027_g1
miR156j	c43473_g1
miR156j	c44525_g1
miR156j	c45290_g1
miR156j	c45590_g1
miR156j	c45831_g1
miR156j	c45922_g1
miR156j	c45992_g1
miR156j	c49341_g1
miR156j	c50219_g1
miR156j	c50349_g1
miR156j	c50572_g1
miR156j	c50979_g1
miR156j	c50979_g2
miR156j	c51260_g1
miR156j	c51274_g1
miR156j	c51436_g2
miR156j	c51569_g1
miR156j	c51727_g1
miR156j	c51834_g1
miR156j	c51834_g2
miR156j	c52737_g1
miR156j	c53430_g1
miR156j	c53612_g1
miR156j	c53766_g1
miR156j	c54411_g1
miR156j	c54860_g1
miR156j	c54916_g1
miR156j	c54955_g1
miR156j	c54966_g1
miR156j	c55457_g1
miR156j	c55974_g3
miR156j	c56366_g1
miR156j	c56392_g1
miR156j	c56990_g1
miR156j	c57013_g1
miR156j	c57091_g1
miR156j	c57178_g1
miR156j	c57378_g1
miR156j	c57502_g2
miR156j	c57945_g5
miR156j	c58167_g2
miR156j	c58424_g2
miR156j	c59015_g1
miR156j	c59242_g1
miR156j	c59261_g1
miR156j	c59418_g3
miR156j	c59485_g1
miR156j	c59598_g2
miR156j	c61473_g1
miR156j	c61613_g1
miR156j	c66987_g1
miR156j	c70987_g1
miR156j	c72630_g1
miR156j	c760_g1
miR156j	c81749_g1
miR156j	c87695_g1
miR156j	c95991_g1
miR156j	c9683_g1
miR157a-5p	c106171_g1
miR157a-5p	c11862_g1
miR157a-5p	c37846_g1
miR157a-5p	c38272_g1
miR157a-5p	c41237_g1
miR157a-5p	c44525_g1
miR157a-5p	c45290_g1
miR157a-5p	c50219_g1
miR157a-5p	c5022_g1
miR157a-5p	c50979_g1
miR157a-5p	c50979_g2
miR157a-5p	c51448_g1
miR157a-5p	c51727_g1
miR157a-5p	c51834_g1
miR157a-5p	c51834_g2
miR157a-5p	c52755_g1
miR157a-5p	c53424_g1
miR157a-5p	c53766_g1
miR157a-5p	c57091_g1
miR157a-5p	c57502_g2
miR157a-5p	c59598_g2
miR157a-5p	c77193_g1
miR157a-5p	c9683_g1
miR157d	c106171_g1
miR157d	c107764_g1
miR157d	c11862_g1
miR157d	c30688_g1
miR157d	c32903_g1
miR157d	c33287_g2
miR157d	c37273_g1
miR157d	c37846_g1
miR157d	c38272_g1
miR157d	c41237_g1
miR157d	c44525_g1
miR157d	c45290_g1
miR157d	c45602_g1
miR157d	c47859_g1
miR157d	c50219_g1
miR157d	c5022_g1
miR157d	c50979_g1
miR157d	c50979_g2
miR157d	c51448_g1
miR157d	c51727_g1
miR157d	c51834_g1
miR157d	c51834_g2
miR157d	c52755_g1
miR157d	c53424_g1
miR157d	c53766_g1
miR157d	c55272_g2
miR157d	c57091_g1
miR157d	c57158_g1
miR157d	c57481_g1
miR157d	c57502_g2
miR157d	c59265_g4
miR157d	c59351_g1
miR157d	c59598_g2
miR157d	c66987_g1
miR157d	c77193_g1
miR157d	c77470_g1
miR157d	c81749_g1
miR157d	c84748_g1
miR157d	c9683_g1
miR159a	c102389_g1
miR159a	c107133_g1
miR159a	c29889_g1
miR159a	c33977_g1
miR159a	c34861_g1
miR159a	c44066_g1
miR159a	c54000_g1
miR159a	c54328_g1
miR159a	c55552_g1
miR159a	c56259_g1
miR159a	c56839_g1
miR159a	c57217_g1
miR159a	c57595_g3
miR159a	c58352_g2
miR159a	c74190_g1
miR159a	c77221_g1
miR159a	c79657_g1
miR159a	c92572_g1
miR159b-3p	c102389_g1
miR159b-3p	c103254_g1
miR159b-3p	c107133_g1
miR159b-3p	c11690_g1
miR159b-3p	c29889_g1
miR159b-3p	c33977_g1
miR159b-3p	c34861_g1
miR159b-3p	c39678_g1
miR159b-3p	c44066_g1
miR159b-3p	c46522_g1
miR159b-3p	c50386_g1
miR159b-3p	c53104_g2
miR159b-3p	c57143_g4
miR159b-3p	c57595_g3
miR159b-3p	c58352_g2
miR159b-3p	c59040_g1
miR159b-3p	c59730_g1
miR159b-3p	c92572_g1
miR159b-3p	c93503_g1
miR159c	c102389_g1
miR159c	c107133_g1
miR159c	c29889_g1
miR159c	c34861_g1
miR159c	c44066_g1
miR159c	c46522_g1
miR159c	c54000_g1
miR159c	c56259_g1
miR159c	c56839_g1
miR159c	c57595_g3
miR159c	c58352_g2
miR159c	c59040_g1
miR159c	c79657_g1
miR159c	c92572_g1
miR160a-5p	c48595_g1
miR160a-5p	c48595_g2
miR160a-5p	c56173_g1
miR162a-3p	c11432_g1
miR162a-3p	c51432_g1
miR162a-5p	c11432_g1
miR162a-5p	c45110_g1
miR162a-5p	c53492_g1
miR164a	c34650_g1
miR164a	c41455_g1
miR164a	c52106_g1
miR164a	c52666_g1
miR164a	c58613_g5
miR164a	c7034_g1
miR164c-5p	c34650_g1
miR164c-5p	c52106_g1
miR164c-5p	c52666_g1
miR164c-5p	c57942_g1
miR164c-5p	c58613_g5
miR164c-5p	c7034_g1
miR164c-5p	c85548_g1
miR165a-3p	c44107_g1
miR165a-3p	c48614_g1
miR165a-3p	c58685_g1
miR165a-3p	c58954_g1
miR165a-3p	c65082_g1
miR165a-3p	c68214_g1
miR165a-3p	c82099_g1
miR165a-3p	c92240_g1
miR166a-3p	c48614_g1
miR166a-3p	c58954_g1
miR166a-3p	c65082_g1
miR166a-3p	c68214_g1
miR166a-3p	c82099_g1
miR166a-3p	c92240_g1
miR166e-5p	c48614_g1
miR166e-5p	c65082_g1
miR167a-5p	c51301_g2
miR167a-5p	c57005_g2
miR167a-5p	c58954_g1
miR167a-5p	c68079_g1
miR167c-5p	c10304_g1
miR167c-5p	c45868_g1
miR167c-5p	c54760_g1
miR167c-5p	c56307_g2
miR167c-5p	c57005_g2
miR167c-5p	c74035_g1
miR167d	c57005_g2
miR168a-3p	c16895_g1
miR168a-3p	c59560_g3
miR168a-3p	c84453_g1
miR169a-5p	c26091_g1
miR169a-5p	c36623_g1
miR169a-5p	c46866_g1
miR169a-5p	c55199_g1
miR169a-5p	c55199_g2
miR169b-5p	c26091_g1
miR169b-5p	c30791_g1
miR169b-5p	c36623_g1
miR169b-5p	c46866_g1
miR169b-5p	c55199_g1
miR169b-5p	c55199_g2
miR169h	c104899_g1
miR169h	c26091_g1
miR169h	c30791_g1
miR169h	c36623_g1
miR169h	c46866_g1
miR169h	c52056_g1
miR169h	c55199_g1
miR169h	c55199_g2
miR169h	c55781_g1
miR171a-3p	c25250_g1
miR171a-3p	c48407_g1
miR171a-3p	c49097_g1
miR171a-3p	c55757_g2
miR171a-3p	c55757_g3
miR171a-3p	c57501_g2
miR171b-3p	c51221_g1
miR171b-3p	c55757_g2
miR171b-3p	c55757_g3
miR172a	c106817_g1
miR172a	c18379_g1
miR172a	c22971_g1
miR172a	c45486_g2
miR172a	c47935_g1
miR172a	c48476_g1
miR172a	c48961_g1
miR172a	c50326_g1
miR172a	c56440_g1
miR172a	c57629_g5
miR172a	c57981_g1
miR172a	c58235_g1
miR172a	c58315_g1
miR172a	c58576_g1
miR172a	c66009_g1
miR172a	c73836_g1
miR172a	c8094_g1
miR172a	c85030_g1
miR172a	c88218_g1
miR172c	c16801_g1
miR172c	c18379_g1
miR172c	c22532_g1
miR172c	c31403_g1
miR172c	c35964_g2
miR172c	c44409_g1
miR172c	c47935_g1
miR172c	c48476_g1
miR172c	c48961_g1
miR172c	c50326_g1
miR172c	c55836_g2
miR172c	c56440_g1
miR172c	c57605_g2
miR172c	c57629_g5
miR172c	c58135_g1
miR172c	c58235_g1
miR172c	c58315_g1
miR172c	c58576_g1
miR172c	c64110_g1
miR172c	c73836_g1
miR172c	c8094_g1
miR172c	c88218_g1
miR172e-3p	c16801_g1
miR172e-3p	c18379_g1
miR172e-3p	c22971_g1
miR172e-3p	c27211_g1
miR172e-3p	c27284_g1
miR172e-3p	c34570_g1
miR172e-3p	c43861_g1
miR172e-3p	c45486_g2
miR172e-3p	c48476_g1
miR172e-3p	c48961_g1
miR172e-3p	c50326_g1
miR172e-3p	c52298_g2
miR172e-3p	c55836_g2
miR172e-3p	c56440_g1
miR172e-3p	c57605_g2
miR172e-3p	c57629_g5
miR172e-3p	c57981_g1
miR172e-3p	c58235_g1
miR172e-3p	c58315_g1
miR172e-3p	c66009_g1
miR172e-3p	c8094_g1
miR172e-3p	c88218_g1
miR2111a-5p	c74318_g1
miR319a	c107133_g1
miR319a	c33977_g1
miR319a	c44900_g1
miR319a	c47935_g1
miR319a	c92572_g1
miR319c	c107133_g1
miR319c	c29889_g1
miR319c	c33977_g1
miR319c	c39678_g1
miR319c	c57595_g3
miR319c	c92572_g1
miR319c	c9629_g1
miR390a-3p	c26715_g1
miR390a-3p	c41342_g1
miR390a-3p	c47731_g1
miR390a-5p	c34467_g1
miR390a-5p	c41342_g1
miR390a-5p	c47731_g1
miR390a-5p	c49889_g1
miR390a-5p	c49889_g2
miR390a-5p	c53509_g1
miR390a-5p	c54951_g1
miR390a-5p	c56833_g2
miR390a-5p	c58160_g5
miR390b-3p	c26715_g1
miR390b-3p	c41342_g1
miR390b-3p	c47731_g1
miR393a-5p	c25458_g1
miR393a-5p	c56586_g1
miR394a	c11205_g1
miR394a	c18176_g1
miR394a	c18460_g1
miR394a	c24148_g1
miR394a	c56100_g1
miR394a	c56307_g2
miR394a	c60738_g1
miR396a-3p	c100706_g1
miR396a-3p	c106470_g1
miR396a-3p	c26886_g1
miR396a-3p	c29352_g1
miR396a-3p	c44015_g1
miR396a-3p	c48579_g1
miR396a-3p	c52248_g1
miR396a-3p	c53763_g1
miR396a-3p	c57286_g1
miR396a-3p	c57636_g1
miR396a-3p	c58958_g3
miR396a-3p	c59632_g1
miR396a-3p	c96001_g1
miR396a-5p	c15083_g1
miR396a-5p	c20814_g1
miR396a-5p	c22590_g1
miR396a-5p	c27024_g1
miR396a-5p	c49496_g1
miR396a-5p	c51394_g1
miR396a-5p	c52284_g1
miR396a-5p	c54918_g1
miR396a-5p	c55437_g1
miR396a-5p	c56188_g2
miR396a-5p	c58958_g3
miR396a-5p	c72517_g1
miR396b-3p	c100706_g1
miR396b-3p	c101608_g1
miR396b-3p	c12768_g1
miR396b-3p	c43982_g1
miR396b-3p	c52248_g1
miR396b-3p	c53763_g1
miR396b-3p	c55939_g1
miR396b-3p	c58958_g3
miR396b-3p	c59632_g1
miR396b-3p	c7589_g1
miR396b-5p	c105271_g1
miR396b-5p	c13349_g1
miR396b-5p	c15083_g1
miR396b-5p	c20814_g1
miR396b-5p	c25033_g1
miR396b-5p	c27024_g1
miR396b-5p	c39999_g1
miR396b-5p	c45242_g1
miR396b-5p	c47332_g1
miR396b-5p	c47387_g1
miR396b-5p	c48737_g1
miR396b-5p	c49303_g1
miR396b-5p	c49496_g1
miR396b-5p	c54062_g1
miR396b-5p	c54743_g1
miR396b-5p	c54918_g1
miR396b-5p	c58958_g3
miR397a	c14314_g1
miR397a	c16999_g1
miR397a	c38978_g1
miR397a	c49928_g1
miR397a	c58573_g1
miR397a	c6323_g1
miR398a-3p	c52272_g1
miR403-3p	c21559_g1
miR403-3p	c22384_g1
miR403-3p	c50550_g1
miR403-3p	c53548_g1
miR403-3p	c57842_g3
miR403-3p	c57842_g4
miR403-3p	c57842_g5
miR403-3p	c58120_g1
miR403-3p	c58768_g1
miR403-3p	c75836_g1
miR403-3p	c78527_g1
miR408-3p	c33224_g1
miR408-3p	c34741_g1
miR408-3p	c40983_g1
miR408-3p	c50686_g1
miR408-3p	c58335_g1
miR408-3p	c59530_g1
miR8175	c37710_g1
miR8175	c40364_g1
miR8175	c55387_g1
miR8175	c56010_g1
miR8175	c58010_g3
miR8175	c58617_g6
miR8175	c58672_g1
miR845a	c105154_g1
miR845a	c105576_g1
miR845a	c14753_g1
miR845a	c1928_g1
miR845a	c24201_g1
miR845a	c25289_g1
miR845a	c25986_g1
miR845a	c29369_g1
miR845a	c29995_g1
miR845a	c30526_g1
miR845a	c3466_g1
miR845a	c43021_g1
miR845a	c44079_g2
miR845a	c44804_g1
miR845a	c45541_g1
miR845a	c46325_g1
miR845a	c46792_g2
miR845a	c48505_g1
miR845a	c48852_g1
miR845a	c54508_g1
miR845a	c55168_g1
miR845a	c56784_g1
miR845a	c57215_g1
miR845a	c57691_g1
miR845a	c57691_g2
miR845a	c57902_g5
miR845a	c58021_g1
miR845a	c58219_g1
miR845a	c58438_g3
miR845a	c59074_g14
miR845a	c59074_g8
miR845a	c59177_g10
miR845a	c59180_g1
miR845a	c59339_g3
miR845a	c59393_g5
miR845a	c59510_g3
miR845a	c59598_g5
miR845a	c59647_g1
miR845a	c68990_g1
miR845a	c70481_g1
miR845a	c7285_g1
miR845a	c7902_g1
miR845a	c82307_g1
miR845a	c84001_g1
miR845a	c84653_g1
miR845a	c87136_g1
miR845a	c87921_g1
miR845a	c89330_g1
miR845a	c93630_g1
miR845a	c94950_g1
miR845a	c95419_g1
miR845a	c99226_g1
