# Supplementary material for: miRNAs involved in the development and differentiation of fertile and sterile flowers in Viburnum macrocephalum f. keteleeri
Source: BMC Genomics. 2017 Oct 13;18:783. doi: 10.1186/s12864-017-4180-x (PMC5640959; doi:10.1186/s12864-017-4180-x)
Supplement: Supplementary file 13 — Novel miRNA and predicted targets. (XLSX 29 kb) [file 12864_2017_4180_MOESM13_ESM.xlsx]

## Sheet: novel_target
Additional file 13. Novel miRNA and predicted targets.
novel miRNA	targets
novel_1	c48614_g1
novel_1	c92240_g1
novel_1	c58954_g1
novel_1	c58685_g1
novel_1	c35286_g1
novel_1	c31771_g1
novel_10	c55580_g1
novel_10	c35414_g1
novel_10	c59058_g1
novel_10	c37793_g1
novel_10	c55846_g1
novel_10	c58400_g1
novel_100	c1709_g2
novel_100	c3038_g1
novel_100	c27198_g1
novel_100	c47719_g1
novel_102	c72320_g1
novel_102	c60052_g1
novel_102	c32921_g1
novel_102	c32921_g1
novel_102	c71503_g1
novel_102	c70210_g1
novel_102	c101275_g1
novel_102	c102962_g1
novel_102	c50626_g1
novel_102	c74517_g1
novel_102	c26899_g1
novel_102	c86155_g1
novel_102	c33098_g1
novel_102	c71703_g1
novel_102	c15006_g1
novel_102	c54308_g1
novel_102	c84381_g1
novel_102	c60566_g1
novel_102	c59528_g1
novel_102	c58628_g2
novel_102	c51103_g2
novel_102	c48566_g1
novel_102	c52090_g1
novel_102	c52415_g1
novel_102	c58932_g1
novel_102	c30069_g1
novel_102	c72900_g1
novel_102	c7072_g1
novel_102	c44709_g1
novel_102	c24871_g1
novel_105	c52613_g2
novel_105	c12264_g1
novel_105	c50061_g1
novel_107	c30365_g2
novel_107	c53461_g1
novel_107	c57370_g1
novel_107	c93015_g1
novel_107	c12219_g1
novel_107	c50324_g1
novel_107	c100373_g1
novel_107	c45644_g1
novel_108	c50735_g1
novel_108	c98676_g1
novel_108	c49693_g1
novel_108	c62018_g1
novel_108	c28431_g1
novel_108	c66468_g1
novel_108	c56829_g1
novel_108	c40771_g1
novel_108	c27681_g1
novel_108	c96936_g1
novel_108	c75707_g1
novel_108	c106532_g1
novel_108	c101809_g1
novel_110	c51296_g1
novel_110	c39212_g1
novel_110	c84738_g1
novel_110	c58535_g1
novel_110	c67394_g1
novel_110	c103051_g1
novel_110	c62117_g1
novel_110	c28065_g1
novel_112	c66991_g1
novel_112	c58077_g1
novel_112	c58591_g3
novel_112	c47692_g1
novel_112	c36970_g1
novel_112	c56708_g1
novel_112	c29813_g1
novel_112	c52281_g1
novel_112	c42994_g2
novel_112	c60274_g1
novel_112	c66341_g1
novel_112	c85316_g1
novel_112	c100853_g1
novel_112	c53301_g1
novel_112	c58916_g1
novel_112	c52912_g1
novel_112	c42229_g1
novel_112	c55045_g1
novel_112	c58549_g2
novel_112	c49862_g1
novel_112	c45884_g1
novel_112	c45133_g1
novel_112	c41872_g1
novel_112	c32984_g1
novel_112	c13463_g1
novel_112	c65090_g1
novel_112	c51887_g2
novel_112	c108588_g1
novel_112	c47603_g1
novel_112	c44635_g1
novel_112	c58468_g1
novel_112	c50913_g1
novel_112	c59455_g1
novel_112	c56120_g1
novel_112	c44342_g1
novel_112	c51462_g2
novel_112	c26929_g1
novel_112	c57139_g1
novel_112	c41248_g1
novel_112	c58591_g2
novel_112	c23813_g1
novel_112	c45956_g1
novel_112	c18514_g1
novel_112	c26895_g1
novel_112	c49080_g1
novel_112	c27150_g1
novel_112	c38808_g1
novel_112	c55988_g3
novel_112	c14948_g1
novel_112	c61185_g1
novel_112	c18991_g1
novel_112	c63857_g1
novel_112	c32252_g1
novel_112	c75413_g1
novel_112	c75485_g1
novel_112	c37778_g1
novel_112	c67691_g1
novel_112	c23571_g1
novel_112	c31938_g1
novel_112	c58398_g1
novel_112	c57984_g1
novel_112	c46591_g1
novel_112	c59378_g1
novel_112	c96334_g1
novel_112	c17095_g1
novel_112	c16251_g1
novel_112	c56582_g1
novel_112	c51819_g1
novel_112	c68326_g1
novel_112	c56985_g1
novel_112	c55365_g1
novel_112	c56672_g1
novel_112	c59579_g3
novel_112	c93026_g1
novel_112	c59731_g1
novel_112	c53677_g1
novel_112	c27051_g1
novel_112	c35831_g2
novel_112	c33918_g1
novel_112	c33782_g1
novel_112	c81943_g1
novel_112	c42065_g2
novel_112	c87896_g1
novel_112	c70766_g1
novel_112	c90973_g1
novel_112	c72094_g1
novel_112	c90247_g1
novel_112	c24251_g1
novel_112	c36767_g1
novel_112	c19810_g1
novel_112	c21028_g1
novel_112	c79252_g1
novel_112	c35751_g1
novel_112	c36752_g1
novel_112	c105180_g1
novel_112	c59326_g1
novel_112	c51597_g1
novel_112	c48766_g1
novel_112	c46576_g1
novel_112	c41297_g1
novel_112	c55434_g1
novel_112	c56184_g2
novel_112	c42085_g1
novel_112	c44869_g1
novel_112	c38768_g1
novel_112	c17916_g1
novel_112	c8673_g1
novel_112	c30248_g1
novel_112	c2465_g1
novel_112	c102133_g1
novel_112	c41297_g3
novel_112	c106324_g1
novel_112	c77614_g1
novel_112	c43634_g1
novel_112	c73012_g1
novel_112	c42667_g1
novel_112	c57255_g1
novel_112	c44082_g1
novel_112	c98497_g1
novel_112	c59613_g3
novel_112	c52503_g1
novel_112	c48679_g1
novel_112	c55610_g1
novel_112	c53986_g1
novel_112	c40223_g1
novel_112	c51946_g1
novel_112	c18059_g1
novel_112	c67_g1
novel_112	c42350_g1
novel_112	c12121_g1
novel_112	c8838_g1
novel_112	c40919_g1
novel_112	c57284_g1
novel_112	c57940_g2
novel_112	c47703_g1
novel_112	c49892_g2
novel_112	c53364_g2
novel_112	c29545_g1
novel_112	c22460_g1
novel_112	c75234_g1
novel_112	c77761_g1
novel_13	c55580_g1
novel_13	c51607_g1
novel_13	c51735_g1
novel_13	c34054_g1
novel_13	c39396_g1
novel_13	c69067_g1
novel_13	c24908_g2
novel_13	c80939_g1
novel_13	c69782_g1
novel_14	c49496_g1
novel_14	c15083_g1
novel_14	c13349_g1
novel_14	c6959_g1
novel_14	c25033_g1
novel_14	c27024_g1
novel_14	c20814_g1
novel_14	c22749_g1
novel_14	c48735_g1
novel_14	c43943_g1
novel_14	c44637_g1
novel_14	c50676_g1
novel_14	c58851_g1
novel_14	c49303_g1
novel_14	c57646_g6
novel_14	c47387_g1
novel_14	c47994_g1
novel_16	c58120_g1
novel_16	c21559_g1
novel_16	c57842_g5
novel_16	c57842_g4
novel_16	c22384_g1
novel_16	c22384_g1
novel_16	c57842_g3
novel_16	c53548_g1
novel_16	c58768_g1
novel_16	c50550_g1
novel_16	c58160_g4
novel_16	c39347_g1
novel_16	c51054_g1
novel_19	c34054_g1
novel_19	c59480_g2
novel_19	c57339_g1
novel_19	c32254_g1
novel_19	c11673_g1
novel_19	c35776_g1
novel_19	c59565_g1
novel_20	c58233_g1
novel_20	c57434_g1
novel_20	c99893_g1
novel_20	c50468_g1
novel_20	c89162_g1
novel_20	c33690_g1
novel_20	c4900_g1
novel_20	c57020_g1
novel_20	c58122_g2
novel_20	c99514_g1
novel_20	c52377_g1
novel_20	c56791_g1
novel_20	c58221_g1
novel_20	c57572_g3
novel_20	c42995_g1
novel_20	c59033_g1
novel_20	c92766_g1
novel_20	c36693_g1
novel_20	c98138_g1
novel_20	c53541_g1
novel_20	c50954_g2
novel_20	c42203_g1
novel_20	c49454_g1
novel_23	c23866_g1
novel_23	c70214_g1
novel_23	c14871_g1
novel_24	c20814_g1
novel_24	c49496_g1
novel_24	c39446_g1
novel_24	c22749_g1
novel_24	c28504_g1
novel_24	c50676_g1
novel_24	c57646_g6
novel_24	c48735_g1
novel_24	c43943_g1
novel_24	c44637_g1
novel_24	c54227_g1
novel_25	c52149_g1
novel_25	c82939_g1
novel_27	c38267_g1
novel_27	c96478_g1
novel_3	c29889_g1
novel_3	c92572_g1
novel_3	c58352_g2
novel_3	c102389_g1
novel_3	c44066_g1
novel_3	c50386_g1
novel_3	c53104_g2
novel_3	c59814_g1
novel_3	c56259_g1
novel_3	c19026_g1
novel_3	c54328_g1
novel_3	c54000_g1
novel_3	c51587_g1
novel_3	c50424_g1
novel_3	c77221_g1
novel_3	c103254_g1
novel_3	c46405_g1
novel_3	c47016_g1
novel_31	c59392_g3
novel_31	c71505_g1
novel_31	c79511_g1
novel_31	c45124_g1
novel_31	c59392_g6
novel_31	c44494_g1
novel_31	c63183_g1
novel_31	c49275_g1
novel_31	c58718_g1
novel_31	c59300_g1
novel_31	c54979_g1
novel_31	c54979_g2
novel_31	c76135_g1
novel_32	c6221_g1
novel_32	c49051_g1
novel_32	c44434_g1
novel_32	c13001_g1
novel_32	c102556_g1
novel_32	c59035_g1
novel_32	c39765_g1
novel_32	c49447_g1
novel_37	c16895_g1
novel_37	c84453_g1
novel_37	c87031_g1
novel_38	c93900_g1
novel_38	c51509_g1
novel_38	c7416_g1
novel_38	c56670_g1
novel_38	c57622_g2
novel_38	c37373_g1
novel_38	c30923_g1
novel_38	c7221_g1
novel_4	c12687_g1
novel_4	c51493_g1
novel_4	c56219_g2
novel_4	c62876_g1
novel_4	c35026_g1
novel_4	c34683_g1
novel_4	c31315_g1
novel_4	c57073_g1
novel_4	c85683_g1
novel_4	c25722_g1
novel_4	c34158_g1
novel_4	c59613_g5
novel_4	c52967_g1
novel_4	c54921_g1
novel_40	c49867_g1
novel_40	c57097_g1
novel_40	c46754_g1
novel_40	c67816_g1
novel_40	c32595_g1
novel_40	c59083_g1
novel_40	c44006_g1
novel_41	c58177_g3
novel_41	c34351_g1
novel_41	c24504_g1
novel_45	c54950_g2
novel_45	c28751_g1
novel_45	c32866_g1
novel_46	c7824_g1
novel_46	c22858_g1
novel_46	c57918_g1
novel_46	c43198_g1
novel_46	c108588_g1
novel_46	c34583_g1
novel_46	c82635_g1
novel_46	c55988_g3
novel_46	c47557_g2
novel_46	c47557_g1
novel_46	c11387_g1
novel_46	c44635_g1
novel_46	c55741_g2
novel_46	c58263_g1
novel_46	c36970_g1
novel_46	c47692_g1
novel_46	c58591_g3
novel_46	c49862_g1
novel_46	c59579_g3
novel_46	c55365_g1
novel_46	c55063_g1
novel_46	c58077_g1
novel_46	c59455_g1
novel_46	c50913_g1
novel_46	c88900_g1
novel_46	c90744_g1
novel_46	c77845_g1
novel_46	c19810_g1
novel_46	c85316_g1
novel_46	c60274_g1
novel_46	c27150_g1
novel_46	c52281_g1
novel_46	c56985_g1
novel_46	c58468_g1
novel_46	c84750_g1
novel_46	c46591_g1
novel_46	c82684_g1
novel_46	c63857_g1
novel_46	c51149_g1
novel_46	c26895_g1
novel_46	c50086_g1
novel_46	c41297_g3
novel_46	c51887_g2
novel_46	c13463_g1
novel_46	c101580_g1
novel_46	c41872_g1
novel_46	c8673_g1
novel_46	c96334_g1
novel_46	c48766_g1
novel_46	c58398_g1
novel_46	c54605_g1
novel_46	c70766_g1
novel_46	c81943_g1
novel_46	c40487_g1
novel_48	c73673_g1
novel_48	c31819_g1
novel_48	c30183_g1
novel_48	c57199_g1
novel_50	c18379_g1
novel_50	c50326_g1
novel_50	c56440_g1
novel_50	c8094_g1
novel_50	c48961_g1
novel_50	c88218_g1
novel_50	c55836_g2
novel_50	c55836_g1
novel_50	c73836_g1
novel_50	c57426_g1
novel_50	c48476_g1
novel_50	c59556_g1
novel_50	c58315_g1
novel_50	c58235_g1
novel_50	c52298_g2
novel_50	c55080_g1
novel_50	c37816_g1
novel_50	c34570_g1
novel_50	c34481_g1
novel_50	c43861_g1
novel_50	c58128_g1
novel_52	c28124_g1
novel_52	c33381_g1
novel_52	c62715_g1
novel_52	c88531_g1
novel_52	c33846_g2
novel_52	c4335_g1
novel_52	c53012_g1
novel_52	c5356_g1
novel_52	c57507_g1
novel_52	c46068_g1
novel_52	c43229_g1
novel_52	c58450_g1
novel_52	c90728_g1
novel_52	c5157_g1
novel_52	c49937_g1
novel_55	c51668_g1
novel_55	c43082_g1
novel_55	c11456_g1
novel_55	c54218_g2
novel_55	c42194_g1
novel_55	c34372_g1
novel_55	c21747_g1
novel_55	c101587_g1
novel_55	c47474_g1
novel_55	c37681_g1
novel_55	c33579_g1
novel_55	c51551_g1
novel_55	c93515_g1
novel_55	c48531_g1
novel_57	c54415_g2
novel_57	c54415_g1
novel_57	c57466_g1
novel_57	c36650_g1
novel_57	c56358_g1
novel_57	c58676_g1
novel_57	c33991_g1
novel_57	c75502_g1
novel_57	c71105_g1
novel_57	c41497_g1
novel_57	c53242_g1
novel_57	c40848_g1
novel_57	c58444_g1
novel_57	c57204_g1
novel_57	c91527_g1
novel_57	c58526_g2
novel_57	c58587_g1
novel_57	c47656_g1
novel_57	c51111_g1
novel_57	c4476_g1
novel_57	c58243_g1
novel_57	c49733_g2
novel_6	c92240_g1
novel_6	c48614_g1
novel_6	c58954_g1
novel_6	c58685_g1
novel_6	c39296_g2
novel_60	c47731_g1
novel_60	c26715_g1
novel_60	c41342_g1
novel_61	c84718_g1
novel_61	c78963_g1
novel_62	c97457_g1
novel_62	c44062_g1
novel_62	c63191_g1
novel_62	c36117_g1
novel_62	c13596_g1
novel_62	c12181_g1
novel_62	c72694_g1
novel_62	c21761_g1
novel_62	c43069_g1
novel_62	c56184_g5
novel_62	c54657_g1
novel_62	c18215_g1
novel_62	c45129_g1
novel_62	c28189_g1
novel_62	c17465_g1
novel_62	c26490_g1
novel_62	c53708_g1
novel_62	c47380_g1
novel_62	c34794_g1
novel_62	c42477_g2
novel_62	c82_g1
novel_62	c28159_g1
novel_62	c8214_g1
novel_62	c58558_g3
novel_62	c13161_g1
novel_62	c45158_g1
novel_62	c88538_g1
novel_62	c57886_g1
novel_62	c30686_g1
novel_62	c51383_g1
novel_62	c544_g1
novel_62	c16104_g1
novel_62	c67763_g1
novel_62	c72045_g1
novel_62	c33870_g1
novel_62	c54709_g1
novel_62	c7808_g1
novel_62	c50274_g1
novel_62	c50284_g1
novel_62	c47145_g1
novel_62	c102399_g1
novel_62	c76602_g1
novel_62	c54795_g1
novel_62	c56209_g1
novel_62	c58429_g1
novel_62	c53821_g1
novel_62	c56015_g3
novel_64	c102703_g1
novel_64	c11762_g1
novel_64	c24314_g1
novel_64	c847_g1
novel_64	c53475_g1
novel_64	c4133_g1
novel_64	c55475_g1
novel_64	c6379_g1
novel_64	c8618_g1
novel_64	c52252_g1
novel_64	c52249_g1
novel_64	c93432_g1
novel_64	c57992_g3
novel_64	c62395_g1
novel_64	c39163_g1
novel_64	c73125_g1
novel_64	c54692_g2
novel_64	c42419_g2
novel_64	c40107_g1
novel_64	c24897_g1
novel_64	c56574_g2
novel_64	c20204_g1
novel_64	c106763_g1
novel_64	c46282_g1
novel_64	c66644_g1
novel_64	c58932_g1
novel_64	c31135_g1
novel_64	c47845_g1
novel_64	c103072_g1
novel_65	c69683_g1
novel_65	c5393_g1
novel_65	c95591_g1
novel_65	c84006_g1
novel_65	c47503_g1
novel_65	c77849_g1
novel_65	c7568_g1
novel_65	c89657_g1
novel_65	c28214_g1
novel_65	c57497_g1
novel_65	c57879_g1
novel_65	c53818_g1
novel_65	c47594_g1
novel_65	c55061_g1
novel_65	c98817_g1
novel_65	c98817_g1
novel_65	c2249_g1
novel_65	c2249_g1
novel_65	c9424_g1
novel_65	c43660_g2
novel_65	c66118_g1
novel_65	c75956_g1
novel_65	c49448_g1
novel_65	c7759_g1
novel_65	c100059_g1
novel_66	c81155_g1
novel_66	c58558_g3
novel_66	c46095_g1
novel_66	c24281_g1
novel_66	c58594_g1
novel_66	c109215_g1
novel_66	c58722_g1
novel_66	c18360_g1
novel_66	c90271_g1
novel_66	c77005_g1
novel_67	c52271_g1
novel_67	c58065_g1
novel_67	c59388_g1
novel_67	c88178_g1
novel_67	c93557_g1
novel_67	c50121_g2
novel_68	c44900_g1
novel_68	c58388_g1
novel_69	c12912_g1
novel_69	c2106_g1
novel_7	c48614_g1
novel_7	c92240_g1
novel_7	c58954_g1
novel_7	c58685_g1
novel_7	c31771_g1
novel_7	c35286_g1
novel_71	c45158_g1
novel_71	c86069_g1
novel_71	c54697_g1
novel_71	c47495_g1
novel_71	c57498_g4
novel_71	c99249_g1
novel_71	c65714_g1
novel_71	c90115_g1
novel_71	c12334_g1
novel_71	c37219_g1
novel_71	c43807_g1
novel_71	c68374_g1
novel_71	c105568_g1
novel_71	c89524_g1
novel_71	c32123_g1
novel_71	c57956_g2
novel_71	c22907_g1
novel_71	c104648_g1
novel_71	c50333_g1
novel_71	c40494_g1
novel_71	c41698_g2
novel_71	c59213_g1
novel_71	c45093_g1
novel_71	c54682_g1
novel_71	c18215_g1
novel_71	c38472_g1
novel_71	c15393_g1
novel_71	c108351_g1
novel_71	c40243_g1
novel_71	c55218_g2
novel_71	c76962_g1
novel_71	c106852_g1
novel_71	c12181_g1
novel_71	c54742_g2
novel_71	c22420_g1
novel_71	c43069_g1
novel_71	c16257_g1
novel_71	c51597_g1
novel_71	c57945_g5
novel_71	c50851_g1
novel_71	c63191_g1
novel_71	c16649_g1
novel_71	c4009_g1
novel_71	c50247_g1
novel_71	c39909_g1
novel_71	c21272_g1
novel_71	c13596_g1
novel_71	c97457_g1
novel_71	c35983_g1
novel_71	c73558_g1
novel_71	c98606_g1
novel_72	c35401_g1
novel_72	c12987_g1
novel_72	c59467_g1
novel_72	c58359_g1
novel_72	c59626_g3
novel_72	c18564_g2
novel_72	c55580_g1
novel_72	c59546_g2
novel_72	c59058_g1
novel_72	c34328_g1
novel_72	c2496_g1
novel_72	c52308_g1
novel_72	c59565_g1
novel_72	c24960_g1
novel_77	c45178_g1
novel_77	c6573_g1
novel_77	c43459_g2
novel_77	c81348_g1
novel_77	c50184_g3
novel_77	c68597_g1
novel_77	c44002_g2
novel_77	c44002_g2
novel_77	c21276_g1
novel_77	c10091_g1
novel_77	c81829_g1
novel_77	c108989_g1
novel_77	c2336_g1
novel_77	c33701_g1
novel_77	c62084_g1
novel_77	c41153_g1
novel_77	c58981_g1
novel_77	c44644_g1
novel_77	c56610_g1
novel_77	c48450_g2
novel_77	c59086_g1
novel_77	c99295_g1
novel_77	c35346_g3
novel_77	c52375_g1
novel_77	c37361_g1
novel_77	c34635_g1
novel_77	c50203_g1
novel_77	c70081_g1
novel_77	c53246_g1
novel_77	c80401_g1
novel_77	c69569_g1
novel_77	c49600_g1
novel_77	c59341_g1
novel_77	c46326_g1
novel_77	c19612_g1
novel_77	c55221_g1
novel_77	c94776_g1
novel_77	c50307_g1
novel_78	c53239_g1
novel_78	c13596_g1
novel_78	c58226_g1
novel_78	c56479_g1
novel_78	c24418_g1
novel_78	c20835_g1
novel_79	c33881_g1
novel_79	c59412_g1
novel_79	c50218_g1
novel_79	c106257_g1
novel_79	c57309_g1
novel_79	c60948_g1
novel_79	c46038_g1
novel_79	c18807_g1
novel_79	c102909_g1
novel_79	c25170_g1
novel_79	c93075_g1
novel_79	c40624_g1
novel_79	c72557_g1
novel_79	c52591_g1
novel_79	c50002_g1
novel_79	c49951_g1
novel_79	c28151_g1
novel_79	c89697_g1
novel_79	c32212_g1
novel_79	c7229_g1
novel_79	c66808_g1
novel_79	c637_g1
novel_79	c64663_g1
novel_79	c39341_g1
novel_79	c45948_g1
novel_79	c64551_g1
novel_79	c46748_g4
novel_79	c32558_g1
novel_79	c50363_g2
novel_8	c12987_g1
novel_8	c59363_g4
novel_8	c57914_g2
novel_8	c50348_g2
novel_8	c58448_g2
novel_8	c59296_g1
novel_8	c18564_g2
novel_8	c35401_g1
novel_8	c84215_g1
novel_8	c68168_g1
novel_8	c59268_g6
novel_81	c51850_g2
novel_81	c58226_g1
novel_81	c23649_g1
novel_81	c48892_g1
novel_81	c5356_g1
novel_81	c78927_g1
novel_81	c21135_g1
novel_81	c21825_g1
novel_81	c48566_g1
novel_81	c66393_g1
novel_81	c88300_g1
novel_81	c31190_g1
novel_81	c35181_g1
novel_81	c27339_g1
novel_81	c41925_g1
novel_81	c93442_g1
novel_81	c43288_g1
novel_81	c77506_g1
novel_81	c80672_g1
novel_81	c34812_g2
novel_81	c35866_g1
novel_81	c42095_g1
novel_81	c41678_g1
novel_81	c33111_g1
novel_81	c98568_g1
novel_81	c69640_g1
novel_81	c98164_g1
novel_81	c57649_g1
novel_81	c79533_g1
novel_81	c52445_g1
novel_81	c39270_g1
novel_81	c106987_g1
novel_81	c11676_g1
novel_81	c58614_g4
novel_81	c53833_g1
novel_81	c57484_g1
novel_81	c38157_g1
novel_81	c59565_g1
novel_81	c4949_g1
novel_81	c28016_g2
novel_81	c53051_g1
novel_81	c38106_g1
novel_81	c64191_g1
novel_81	c11458_g1
novel_81	c12753_g1
novel_81	c53584_g1
novel_81	c31891_g1
novel_81	c102988_g1
novel_81	c10973_g1
novel_81	c57711_g1
novel_81	c37243_g1
novel_83	c51281_g2
novel_83	c59455_g1
novel_83	c55869_g1
novel_83	c58993_g1
novel_83	c49547_g1
novel_83	c45696_g1
novel_83	c65911_g1
novel_83	c46289_g1
novel_83	c58674_g2
novel_83	c24702_g1
novel_83	c58674_g1
novel_83	c12313_g1
novel_83	c96424_g1
novel_83	c27703_g1
novel_83	c16282_g1
novel_83	c91045_g1
novel_83	c47124_g1
novel_83	c48565_g1
novel_83	c3560_g1
novel_83	c37462_g1
novel_83	c75953_g1
novel_83	c4771_g1
novel_83	c45403_g1
novel_83	c4470_g1
novel_83	c55279_g1
novel_83	c46954_g1
novel_83	c40601_g1
novel_83	c65153_g1
novel_83	c36540_g1
novel_83	c76229_g1
novel_83	c57965_g1
novel_83	c37744_g1
novel_83	c11188_g1
novel_83	c36524_g2
novel_83	c76420_g1
novel_83	c7661_g1
novel_83	c59059_g1
novel_83	c96894_g1
novel_83	c40414_g1
novel_83	c53859_g1
novel_83	c109202_g1
novel_83	c56739_g1
novel_84	c23362_g1
novel_84	c103251_g1
novel_84	c32181_g1
novel_84	c98963_g1
novel_84	c60728_g1
novel_84	c8522_g1
novel_84	c57422_g3
novel_84	c56264_g1
novel_84	c37441_g1
novel_84	c56545_g1
novel_84	c22673_g1
novel_84	c53230_g1
novel_84	c86128_g1
novel_84	c57422_g1
novel_87	c55064_g2
novel_87	c43774_g1
novel_87	c57103_g3
novel_87	c678_g1
novel_87	c50912_g3
novel_87	c61117_g1
novel_87	c106124_g1
novel_87	c29573_g1
novel_87	c457_g1
novel_87	c83167_g1
novel_87	c52972_g1
novel_87	c47169_g1
novel_87	c55524_g3
novel_87	c53575_g1
novel_87	c22565_g2
novel_87	c55030_g1
novel_87	c28818_g1
novel_87	c22234_g1
novel_87	c48151_g1
novel_87	c2967_g1
novel_87	c58422_g2
novel_87	c52830_g1
novel_87	c36450_g1
novel_87	c54866_g2
novel_87	c47296_g1
novel_87	c38653_g2
novel_87	c56011_g2
novel_87	c34337_g1
novel_87	c57320_g1
novel_87	c58906_g3
novel_87	c24016_g1
novel_87	c44967_g1
novel_87	c27700_g1
novel_87	c105539_g1
novel_87	c39099_g1
novel_87	c45335_g1
novel_87	c35768_g1
novel_87	c22239_g1
novel_87	c84593_g1
novel_87	c55346_g1
novel_87	c42255_g1
novel_87	c56518_g1
novel_87	c46799_g1
novel_87	c37026_g1
novel_87	c48923_g1
novel_87	c73833_g1
novel_87	c74943_g1
novel_87	c26460_g1
novel_87	c88962_g1
novel_87	c8760_g1
novel_87	c48923_g2
novel_87	c48923_g3
novel_87	c84051_g1
novel_87	c69640_g1
novel_87	c31586_g1
novel_87	c45786_g1
novel_87	c42148_g3
novel_87	c46760_g1
novel_87	c76983_g1
novel_87	c52459_g1
novel_87	c93832_g1
novel_87	c41720_g1
novel_87	c14448_g1
novel_87	c51698_g1
novel_87	c56136_g1
novel_88	c50114_g3
novel_88	c47810_g1
novel_88	c59503_g7
novel_88	c59503_g6
novel_88	c57926_g1
novel_88	c57629_g2
novel_88	c57212_g1
novel_88	c24314_g1
novel_88	c4335_g1
novel_88	c59503_g8
novel_88	c57629_g1
novel_88	c44545_g1
novel_88	c52796_g2
novel_88	c8677_g1
novel_88	c20542_g1
novel_88	c18890_g1
novel_88	c847_g1
novel_88	c55975_g2
novel_88	c72031_g1
novel_88	c55535_g1
novel_88	c102892_g1
novel_88	c47845_g1
novel_88	c45564_g1
novel_88	c49687_g1
novel_88	c37387_g1
novel_88	c45829_g1
novel_88	c55475_g1
novel_88	c54874_g1
novel_88	c11911_g1
novel_88	c16123_g1
novel_88	c87368_g1
novel_88	c15271_g1
novel_88	c16000_g1
novel_88	c81164_g1
novel_88	c73991_g1
novel_88	c8618_g1
novel_88	c30817_g1
novel_88	c28054_g1
novel_88	c45347_g1
novel_88	c105691_g1
novel_88	c57379_g2
novel_88	c45978_g1
novel_88	c97478_g1
novel_88	c38690_g1
novel_88	c21919_g1
novel_88	c63648_g1
novel_88	c19091_g1
novel_88	c94974_g1
novel_88	c13421_g1
novel_88	c72919_g1
novel_88	c46400_g1
novel_89	c45021_g1
novel_89	c16991_g1
novel_89	c67212_g1
novel_89	c49101_g2
novel_89	c30623_g1
novel_89	c96166_g1
novel_90	c56998_g3
novel_90	c53056_g1
novel_90	c36927_g1
novel_90	c50845_g1
novel_90	c51756_g1
novel_90	c19386_g1
novel_90	c17107_g1
novel_90	c6432_g1
novel_90	c90121_g1
novel_90	c56998_g1
novel_90	c50072_g1
novel_90	c35851_g1
novel_90	c38197_g1
novel_90	c73804_g1
novel_95	c26951_g1
novel_95	c49646_g1
novel_95	c48642_g1
novel_95	c105448_g1
novel_95	c47980_g1
novel_95	c54355_g1
novel_95	c45652_g1
novel_96	c34583_g1
novel_96	c56985_g1
novel_96	c49862_g1
novel_96	c59326_g1
novel_96	c59455_g1
novel_96	c58077_g1
novel_96	c58591_g3
novel_96	c47692_g1
novel_96	c36970_g1
novel_96	c814_g1
novel_96	c77614_g1
novel_96	c27051_g1
novel_96	c23849_g1
novel_96	c52281_g1
novel_96	c60274_g1
novel_96	c85316_g1
novel_96	c19810_g1
novel_96	c44635_g1
novel_96	c56658_g1
novel_96	c26895_g1
novel_96	c63857_g1
novel_96	c106124_g1
novel_96	c58398_g1
novel_96	c42229_g1
novel_96	c46591_g1
novel_96	c58549_g2
novel_96	c59378_g1
novel_96	c66341_g1
novel_96	c96334_g1
novel_96	c41872_g1
novel_96	c13463_g1
novel_96	c51887_g2
novel_96	c108588_g1
novel_96	c81943_g1
novel_96	c70766_g1
novel_96	c58468_g1
novel_96	c50913_g1
novel_96	c44342_g1
novel_96	c50387_g1
novel_96	c26929_g1
novel_96	c41248_g1
novel_96	c58591_g2
novel_96	c45270_g1
novel_96	c23813_g1
novel_96	c35751_g1
novel_96	c18514_g1
novel_96	c27150_g1
novel_96	c41035_g1
novel_96	c52371_g1
novel_96	c7824_g1
novel_96	c55988_g3
novel_96	c14948_g1
novel_96	c61185_g1
novel_96	c101850_g1
novel_96	c32252_g1
novel_96	c37778_g1
novel_96	c66991_g1
novel_96	c23571_g1
novel_96	c54528_g1
novel_96	c63471_g1
novel_96	c55434_g1
novel_96	c58916_g1
novel_96	c68326_g1
novel_96	c43308_g1
novel_96	c56672_g1
novel_96	c55365_g1
novel_96	c59579_g3
novel_96	c53810_g1
novel_96	c35831_g2
novel_96	c36752_g1
novel_96	c42085_g1
novel_96	c69746_g1
novel_96	c49080_g1
novel_96	c59218_g3
novel_96	c43198_g1
novel_96	c65006_g1
novel_96	c42065_g2
novel_96	c87896_g1
novel_96	c90973_g1
novel_96	c72094_g1
novel_96	c90247_g1
novel_96	c36767_g1
novel_96	c98497_g1
novel_96	c75485_g1
novel_96	c21028_g1
novel_96	c53657_g1
novel_96	c55070_g2
novel_96	c38632_g1
novel_96	c47603_g1
novel_96	c67_g1
novel_96	c62814_g1
novel_96	c3017_g1
novel_96	c72143_g1
novel_96	c56708_g1
novel_96	c29813_g1
novel_96	c48766_g1
novel_96	c34558_g1
novel_96	c41297_g1
novel_96	c17130_g1
novel_96	c47703_g1
novel_96	c42422_g1
novel_96	c53677_g1
novel_96	c42994_g2
novel_96	c44869_g1
novel_96	c17916_g1
novel_96	c8673_g1
novel_96	c57255_g1
novel_96	c29545_g1
novel_96	c106324_g1
novel_96	c100853_g1
novel_96	c44444_g1
novel_96	c96874_g1
novel_96	c57918_g1
novel_96	c55063_g1
novel_97	c18675_g1
novel_97	c51816_g1
novel_97	c51816_g4
novel_97	c94217_g1
novel_97	c66763_g1
novel_97	c56020_g1
novel_97	c45274_g1
novel_97	c41200_g1
novel_97	c69863_g1
novel_97	c6863_g1
novel_97	c62252_g1
novel_97	c79792_g1
novel_97	c88454_g1
novel_97	c36451_g1
novel_97	c37363_g1
novel_97	c56967_g2
novel_97	c22234_g1
novel_97	c50912_g2
novel_97	c57286_g4
novel_97	c83167_g1
novel_97	c59128_g7
novel_97	c25426_g1
novel_97	c53464_g1
novel_97	c59128_g3
novel_97	c45216_g1
novel_97	c104547_g1
novel_97	c80632_g1
novel_97	c49720_g1
novel_97	c29827_g1
novel_97	c54790_g1
novel_97	c58546_g1
novel_97	c49290_g1
novel_97	c47711_g1
novel_97	c50732_g1
novel_97	c18796_g1
novel_97	c18796_g1
novel_97	c53911_g1
novel_97	c32530_g1
novel_97	c84674_g1
novel_97	c38653_g2
novel_97	c36897_g1
novel_97	c25418_g1
novel_97	c6979_g1
novel_98	c94755_g1
novel_98	c60141_g1
novel_98	c52891_g1
