# Supplementary material for: miRNAs involved in the development and differentiation of fertile and sterile flowers in Viburnum macrocephalum f. keteleeri
Source: BMC Genomics. 2017 Oct 13;18:783. doi: 10.1186/s12864-017-4180-x (PMC5640959; doi:10.1186/s12864-017-4180-x)
Supplement: Supplementary file 14 — Known miRNA and predicted targets with annotation. (XLSX 24 kb) [file 12864_2017_4180_MOESM14_ESM.xlsx]

## Sheet: ath_mature.psRobot_targets.pair
Additional file 14. Known miRNA and predicted targets with annotation.
geneID	miRNA	Hit1_id	Hit1_acc	Hit1_description
c48676_g1	miR156h	Q9FGB0	BH145_ARATH	Transcription factor bHLH145 OS=Arabidopsis thaliana GN=BHLH145 PE=2 SV=1
c58335_g1	miR408-3p	Q6NXD8	DEN5B_DANRE	DENN domain-containing protein 5B OS=Danio rerio GN=dennd5b PE=2 SV=2
c33224_g1	miR408-3p	Q9XF43	KCS6_ARATH	3-ketoacyl-CoA synthase 6 OS=Arabidopsis thaliana GN=CUT1 PE=1 SV=1
c56188_g2	miR396a-5p	Q7ZYV9	SYMPK_XENLA	Symplekin OS=Xenopus laevis GN=sympk PE=1 SV=1
c45970_g1	miR156h	Q54ND5	MINP1_DICDI	Multiple inositol polyphosphate phosphatase 1 OS=Dictyostelium discoideum GN=mipp1 PE=1 SV=1
c48595_g2	miR160a-5p	Q653H7	ARFR_ORYSJ	Auxin response factor 18 OS=Oryza sativa subsp. japonica GN=ARF18 PE=2 SV=1
c43982_g1	miR396b-3p	Q9S713	STT7_ARATH	Serine/threonine-protein kinase STN7, chloroplastic OS=Arabidopsis thaliana GN=STN7 PE=1 SV=1
c55757_g2	miR171a-3p,miR171b-3p	O23210	SCL15_ARATH	Scarecrow-like protein 15 OS=Arabidopsis thaliana GN=SCL15 PE=2 SV=3
c85030_g1	miR172a	Q9C889	PR1F2_ARATH	PRA1 family protein F2 OS=Arabidopsis thaliana GN=PRA1F2 PE=1 SV=1
c57286_g1	miR396a-3p	Q944B6	TYRA1_ARATH	Arogenate dehydrogenase 1, chloroplastic OS=Arabidopsis thaliana GN=TYRAAT1 PE=1 SV=1
c38272_g1	miR156g,miR156a-5p,miR157a-5p,miR157d,miR156h,miR156j	Q9S758	SPL5_ARATH	Squamosa promoter-binding-like protein 5 OS=Arabidopsis thaliana GN=SPL5 PE=2 SV=1
c48407_g1	miR171a-3p	Q9FFN2	GLYT3_ARATH	Probable glycosyltransferase At5g03795 OS=Arabidopsis thaliana GN=At5g03795 PE=3 SV=2
c45992_g1	miR156j	Q9FYF7	Y1736_ARATH	REF/SRPP-like protein At1g67360 OS=Arabidopsis thaliana GN=At1g67360 PE=2 SV=1
c51727_g1	miR156j,miR156h,miR157a-5p,miR157d,miR156a-5p,miR156g	Q5Z818	SPL12_ORYSJ	Squamosa promoter-binding-like protein 12 OS=Oryza sativa subsp. japonica GN=SPL12 PE=2 SV=1
c44525_g1	miR156a-5p,miR156g,miR157d,miR157a-5p,miR156j,miR156h	Q0J0K1	SPL18_ORYSJ	Squamosa promoter-binding-like protein 18 OS=Oryza sativa subsp. japonica GN=SPL18 PE=2 SV=1
c52106_g1	miR164a,miR164c-5p	Q9FLJ2	NC100_ARATH	NAC domain-containing protein 100 OS=Arabidopsis thaliana GN=NAC100 PE=2 SV=1
c24148_g1	miR394a	Q9FZK1	FBX6_ARATH	F-box only protein 6 OS=Arabidopsis thaliana GN=FBX6 PE=2 SV=1
c54918_g1	miR396b-5p,miR396a-5p	Q9CXF4	TBC15_MOUSE	TBC1 domain family member 15 OS=Mus musculus GN=Tbc1d15 PE=1 SV=1
c57122_g1	miR156a-5p	P53393	SUT3_STYHA	Low affinity sulfate transporter 3 OS=Stylosanthes hamata GN=ST3 PE=2 SV=1
c54951_g1	miR390a-5p	Q9M9C6	P2C15_ARATH	Probable protein phosphatase 2C 15 OS=Arabidopsis thaliana GN=At1g68410 PE=2 SV=1
c53430_g1	miR156j	Q9SDZ9	PPAF2_IPOBA	Purple acid phosphatase 2 OS=Ipomoea batatas GN=PAP2 PE=1 SV=1
c58768_g1	miR403-3p	P49637	R27A3_ARATH	60S ribosomal protein L27a-3 OS=Arabidopsis thaliana GN=RPL27AC PE=2 SV=2
c53509_g1	miR390a-5p	O22938	Y2182_ARATH	Leucine-rich repeat receptor-like tyrosine-protein kinase At2g41820 OS=Arabidopsis thaliana GN=At2g41820 PE=2 SV=1
c58521_g1	miR156a-5p	O22218	ACA4_ARATH	Calcium-transporting ATPase 4, plasma membrane-type OS=Arabidopsis thaliana GN=ACA4 PE=1 SV=1
c45922_g1	miR156j	Q6NKW7	PP164_ARATH	Pentatricopeptide repeat-containing protein At2g19280 OS=Arabidopsis thaliana GN=At2g19280 PE=2 SV=2
c58617_g6	miR8175	Q9ZUZ2	CAMK3_ARATH	CDPK-related kinase 3 OS=Arabidopsis thaliana GN=CRK3 PE=1 SV=1
c59015_g1	miR156j	Q84TG3	PUB23_ARATH	E3 ubiquitin-protein ligase PUB23 OS=Arabidopsis thaliana GN=PUB23 PE=1 SV=1
c54062_g1	miR396b-5p	Q5KTS5	GRDH_DAUCA	Glucose and ribitol dehydrogenase OS=Daucus carota GN=CAISE5 PE=2 SV=1
c57378_g1	miR156j	Q9FQ03	XRN3_ARATH	5'-3' exoribonuclease 3 OS=Arabidopsis thaliana GN=XRN3 PE=2 SV=1
c58160_g5	miR390a-5p	O65440	BAME3_ARATH	Leucine-rich repeat receptor-like serine/threonine-protein kinase BAM3 OS=Arabidopsis thaliana GN=BAM3 PE=2 SV=3
c50550_g1	miR403-3p	Q84TH5	AB25G_ARATH	ABC transporter G family member 25 OS=Arabidopsis thaliana GN=ABCG25 PE=2 SV=1
c53104_g2	miR159b-3p	P93422	SYH_ORYSJ	Histidine--tRNA ligase OS=Oryza sativa subsp. japonica GN=Os05g0150900 PE=2 SV=2
c22590_g1	miR396a-5p	Q9M390	PTR1_ARATH	Protein NRT1/ PTR FAMILY 8.1 OS=Arabidopsis thaliana GN=NPF8.1 PE=1 SV=1
c58573_g1	miR397a	O80434	LAC4_ARATH	Laccase-4 OS=Arabidopsis thaliana GN=IRX12 PE=2 SV=2
c46600_g1	miR156h	Q9FHZ1	SCL23_ARATH	Scarecrow-like protein 23 OS=Arabidopsis thaliana GN=SCL23 PE=1 SV=1
c18176_g1	miR394a	Q9FZK1	FBX6_ARATH	F-box only protein 6 OS=Arabidopsis thaliana GN=FBX6 PE=2 SV=1
c52666_g1	miR164c-5p,miR164a	Q9FLJ2	NC100_ARATH	NAC domain-containing protein 100 OS=Arabidopsis thaliana GN=NAC100 PE=2 SV=1
c53548_g1	miR403-3p	Q495N2	S36A3_HUMAN	Proton-coupled amino acid transporter 3 OS=Homo sapiens GN=SLC36A3 PE=2 SV=2
c93503_g1	miR159b-3p	Q40784	AAPC_CENCI	Putative glucose-6-phosphate 1-epimerase OS=Cenchrus ciliaris PE=2 SV=1
c57691_g1	miR845a	Q7LHG5	YI31B_YEAST	Transposon Ty3-I Gag-Pol polyprotein OS=Saccharomyces cerevisiae (strain ATCC 204508 / S288c) GN=TY3B-I PE=3 SV=2
c45396_g1	miR156h	O80462	XLG1_ARATH	Extra-large guanine nucleotide-binding protein 1 OS=Arabidopsis thaliana GN=XLG1 PE=1 SV=2
c56586_g1	miR393a-5p	Q9SCX8	PPA17_ARATH	Purple acid phosphatase 17 OS=Arabidopsis thaliana GN=PAP17 PE=2 SV=1
c57842_g3	miR403-3p	Q9SHF3	AGO2_ARATH	Protein argonaute 2 OS=Arabidopsis thaliana GN=AGO2 PE=1 SV=1
c46692_g1	miR156g	O64728	STI_ARATH	Protein STICHEL OS=Arabidopsis thaliana GN=STI PE=1 SV=2
c59180_g1	miR845a	P10978	POLX_TOBAC	Retrovirus-related Pol polyprotein from transposon TNT 1-94 OS=Nicotiana tabacum PE=2 SV=1
c52755_g1	miR157d,miR157a-5p	Q6NQD9	MD19B_ARATH	Probable mediator of RNA polymerase II transcription subunit 19b OS=Arabidopsis thaliana GN=MED19B PE=2 SV=1
c760_g1	miR156j	B4RRY8	RLMI_ALTMD	Ribosomal RNA large subunit methyltransferase I OS=Alteromonas macleodii (strain DSM 17117 / Deep ecotype) GN=rlmI PE=3 SV=1
c49097_g1	miR171a-3p	Q9ZR72	AB1B_ARATH	ABC transporter B family member 1 OS=Arabidopsis thaliana GN=ABCB1 PE=1 SV=1
c57477_g3	miR156h	Q5F259	AN13B_MOUSE	Ankyrin repeat domain-containing protein 13B OS=Mus musculus GN=Ankrd13b PE=2 SV=1
c25057_g1	miR156j	P0C2F6	RNHX1_ARATH	Putative ribonuclease H protein At1g65750 OS=Arabidopsis thaliana GN=At1g65750 PE=3 SV=1
c53763_g1	miR396b-3p,miR396a-3p	B5BT18	BTAF1_ARATH	TATA-binding protein-associated factor BTAF1 OS=Arabidopsis thaliana GN=BTAF1 PE=1 SV=1
c47387_g1	miR396b-5p	Q8L9Y2	ELP6_ARATH	Elongator complex protein 6 OS=Arabidopsis thaliana GN=ELP6 PE=1 SV=1
c57217_g1	miR159a	Q9LF92	P2A15_ARATH	F-box protein PP2-A15 OS=Arabidopsis thaliana GN=PP2A15 PE=2 SV=1
c50572_g1	miR156j	O49432	QRT3_ARATH	Polygalacturonase QRT3 OS=Arabidopsis thaliana GN=QRT3 PE=2 SV=1
c57143_g4	miR159b-3p	A7SBF0	INT9_NEMVE	Integrator complex subunit 9 homolog OS=Nematostella vectensis GN=ints9 PE=3 SV=1
c55437_g1	miR396a-5p	Q67XL4	Y3544_ARATH	Uncharacterized CRM domain-containing protein At3g25440, chloroplastic OS=Arabidopsis thaliana GN=At3g25440 PE=2 SV=1
c59392_g6	miR156h	Q9FID9	Y5389_ARATH	Probable receptor-like protein kinase At5g38990 OS=Arabidopsis thaliana GN=At5g38990 PE=2 SV=1
c59386_g1	miR156h	Q9LFQ3	SNL2_ARATH	Paired amphipathic helix protein Sin3-like 2 OS=Arabidopsis thaliana GN=SNL2 PE=1 SV=2
c34650_g1	miR164a,miR164c-5p	Q9SN95	UXS5_ARATH	UDP-glucuronic acid decarboxylase 5 OS=Arabidopsis thaliana GN=UXS5 PE=2 SV=1
c46522_g1	miR159c,miR159b-3p	P93472	DIM_PEA	Delta(24)-sterol reductase OS=Pisum sativum GN=DIM PE=1 SV=1
c58235_g1	miR172c,miR172a,miR172e-3p	Q8GXC7	FBK50_ARATH	F-box/kelch-repeat protein At3g06240 OS=Arabidopsis thaliana GN=At3g06240 PE=2 SV=1
c49624_g1	miR156a-5p	Q55DY8	MFRN_DICDI	Mitoferrin OS=Dictyostelium discoideum GN=mcfF PE=3 SV=1
c57091_g1	miR157d,miR157a-5p,miR156j,miR156h,miR156a-5p,miR156g	Q6YZE8	SPL16_ORYSJ	Squamosa promoter-binding-like protein 16 OS=Oryza sativa subsp. japonica GN=SPL16 PE=2 SV=1
c52737_g1	miR156h,miR156j	P0C035	ATL60_ARATH	RING-H2 finger protein ATL60 OS=Arabidopsis thaliana GN=ATL60 PE=2 SV=1
c45242_g1	miR396b-5p	Q9CAZ0	SKI24_ARATH	F-box protein SKIP24 OS=Arabidopsis thaliana GN=SKIP24 PE=1 SV=2
c25289_g1	miR845a	O48651	ERG1_PANGI	Squalene monooxygenase OS=Panax ginseng PE=2 SV=1
c57942_g1	miR164c-5p	Q04832	HEXP_LEIMA	DNA-binding protein HEXBP OS=Leishmania major GN=HEXBP PE=4 SV=1
c44409_g1	miR172c	Q9ZVC9	FRS3_ARATH	Protein FAR1-RELATED SEQUENCE 3 OS=Arabidopsis thaliana GN=FRS3 PE=2 SV=2
c53424_g1	miR157a-5p,miR157d	Q6NVR9	ATAD3_XENTR	ATPase family AAA domain-containing protein 3 OS=Xenopus tropicalis GN=atad3 PE=2 SV=1
c77221_g1	miR159a	Q17QR8	HARB1_BOVIN	Putative nuclease HARBI1 OS=Bos taurus GN=HARBI1 PE=2 SV=1
c41455_g1	miR164a	O80931	AS1_ARATH	Transcription factor AS1 OS=Arabidopsis thaliana GN=AS1 PE=1 SV=1
c7034_g1	miR164c-5p,miR164a	Q9FLJ2	NC100_ARATH	NAC domain-containing protein 100 OS=Arabidopsis thaliana GN=NAC100 PE=2 SV=1
c48476_g1	miR172a,miR172c,miR172e-3p	Q9LSF1	OXI1_ARATH	Serine/threonine-protein kinase OXI1 OS=Arabidopsis thaliana GN=OXI1 PE=1 SV=1
c48737_g1	miR396b-5p	Q15GI3	IGS1_PETHY	Isoeugenol synthase 1 OS=Petunia hybrida GN=IGS1 PE=1 SV=1
c55199_g2	miR169a-5p,miR169h,miR169b-5p	Q93ZH2	NFYA3_ARATH	Nuclear transcription factor Y subunit A-3 OS=Arabidopsis thaliana GN=NFYA3 PE=2 SV=2
c45110_g1	miR162a-5p	Q9MA74	SDC1_ARATH	Serine decarboxylase OS=Arabidopsis thaliana GN=SDC PE=1 SV=1
c55199_g1	miR169a-5p,miR169h,miR169b-5p	Q93ZH2	NFYA3_ARATH	Nuclear transcription factor Y subunit A-3 OS=Arabidopsis thaliana GN=NFYA3 PE=2 SV=2
c59040_g1	miR159b-3p,miR159c	Q9FFZ1	PPH_ARATH	Pheophytinase, chloroplastic OS=Arabidopsis thaliana GN=PPH PE=1 SV=1
c47935_g1	miR172a,miR172c,miR319a	Q9AVK4	SCR_PEA	Protein SCARECROW OS=Pisum sativum GN=SCR PE=2 SV=1
c53492_g1	miR162a-5p	Q8VYD6	PP374_ARATH	Pentatricopeptide repeat-containing protein At5g10690 OS=Arabidopsis thaliana GN=CBSPPR1 PE=2 SV=1
c58613_g5	miR164c-5p,miR164a	Q8LEV3	Y2060_ARATH	BTB/POZ domain-containing protein At2g30600 OS=Arabidopsis thaliana GN=At2g30600/At2g30610 PE=2 SV=1
c54916_g1	miR156j	Q1LKN1	RNC_RALME	Ribonuclease 3 OS=Ralstonia metallidurans (strain CH34 / ATCC 43123 / DSM 2839) GN=rnc PE=3 SV=1
c57501_g2	miR171a-3p	Q9FGQ6	EB1C_ARATH	Microtubule-associated protein RP/EB family member 1C OS=Arabidopsis thaliana GN=EB1C PE=1 SV=1
c57981_g1	miR172e-3p,miR172a	Q93ZR1	ELP3_ARATH	Elongator complex protein 3 OS=Arabidopsis thaliana GN=HAG3 PE=1 SV=1
c52272_g1	miR398a-3p	P93736	SYV_ARATH	Valine--tRNA ligase OS=Arabidopsis thaliana GN=VALRS PE=2 SV=2
c29352_g1	miR396a-3p	Q9LMA1	FMO1_ARATH	Probable flavin-containing monooxygenase 1 OS=Arabidopsis thaliana GN=FMO1 PE=2 SV=1
c48579_g1	miR396a-3p	Q8H8U5	IN21B_ORYSJ	Protein IN2-1 homolog B OS=Oryza sativa subsp. japonica GN=GSTZ5 PE=2 SV=1
c77470_g1	miR157d	Q6QAT4	B2MG_SHEEP	Beta-2-microglobulin OS=Ovis aries GN=B2M PE=3 SV=1
c50219_g1	miR156a-5p,miR156g,miR156j,miR156h,miR157d,miR157a-5p	Q6YZE8	SPL16_ORYSJ	Squamosa promoter-binding-like protein 16 OS=Oryza sativa subsp. japonica GN=SPL16 PE=2 SV=1
c58315_g1	miR172e-3p,miR172a,miR172c	Q555C6	VP13B_DICDI	Putative vacuolar protein sorting-associated protein 13B OS=Dictyostelium discoideum GN=vps13B PE=3 SV=1
c59418_g3	miR156g,miR156j	Q9ZU91	E133_ARATH	Glucan endo-1,3-beta-glucosidase 3 OS=Arabidopsis thaliana GN=At2g01630 PE=1 SV=2
c33977_g1	miR319a,miR159a,miR319c,miR159b-3p	Q9FL82	FB270_ARATH	F-box protein At5g39250 OS=Arabidopsis thaliana GN=At5g39250 PE=2 SV=1
c55457_g1	miR156j	Q9ZU95	NUD17_ARATH	Nudix hydrolase 17, mitochondrial OS=Arabidopsis thaliana GN=NUDT17 PE=2 SV=1
c50349_g1	miR156j	Q8IUS5	EPHX4_HUMAN	Epoxide hydrolase 4 OS=Homo sapiens GN=EPHX4 PE=2 SV=2
c19604_g1	miR156j	Q86KK2	FHIT_DICDI	Bis(5'-adenosyl)-triphosphatase OS=Dictyostelium discoideum GN=fhit PE=3 SV=1
c51569_g1	miR156j	A2YBX5	G11A_ORYSI	Protein kinase G11A OS=Oryza sativa subsp. indica GN=OsI_021818 PE=2 SV=1
c27211_g1	miR172e-3p	Q61687	ATRX_MOUSE	Transcriptional regulator ATRX OS=Mus musculus GN=Atrx PE=1 SV=3
c57481_g1	miR157d	Q9LQM3	C3H12_ARATH	Zinc finger CCCH domain-containing protein 12 OS=Arabidopsis thaliana GN=At1g32360 PE=2 SV=1
c58167_g2	miR156h,miR156j	B6SFA4	MAA3_ARATH	Probable helicase MAGATAMA 3 OS=Arabidopsis thaliana GN=MAA3 PE=2 SV=1
c47859_g1	miR157d	Q7SIC9	TKTC_MAIZE	Transketolase, chloroplastic OS=Zea mays PE=1 SV=1
c37710_g1	miR8175	P0CO78	GEM1_CRYNJ	Mitochondrial Rho GTPase 1 OS=Cryptococcus neoformans var. neoformans serotype D (strain JEC21 / ATCC MYA-565) GN=GEM1 PE=3 SV=1
c48961_g1	miR172c,miR172a,miR172e-3p	Q9SK03	RAP27_ARATH	Ethylene-responsive transcription factor RAP2-7 OS=Arabidopsis thaliana GN=RAP2-7 PE=2 SV=2
c56578_g1	miR156g	D0EL35	CTC1_ARATH	CST complex subunit CTC1 OS=Arabidopsis thaliana GN=CTC1 PE=1 SV=2
c60738_g1	miR394a	O80513	CCU41_ARATH	Cyclin-U4-1 OS=Arabidopsis thaliana GN=CYCU4-1 PE=1 SV=1
c58438_g3	miR845a	Q983I1	HUTI_RHILO	Imidazolonepropionase OS=Rhizobium loti (strain MAFF303099) GN=hutI PE=3 SV=1
c13349_g1	miR396b-5p	Q8VYG9	PIRL9_ARATH	Plant intracellular Ras-group-related LRR protein 9 OS=Arabidopsis thaliana GN=PIRL9 PE=2 SV=1
c52520_g1	miR156h	Q9SY14	CSCL2_ARATH	CSC1-like protein At4g02900 OS=Arabidopsis thaliana GN=At4g02900 PE=3 SV=1
c59485_g1	miR156j	Q5R614	SYLC_PONAB	Leucine--tRNA ligase, cytoplasmic OS=Pongo abelii GN=LARS PE=2 SV=1
c56173_g1	miR160a-5p	Q653H7	ARFR_ORYSJ	Auxin response factor 18 OS=Oryza sativa subsp. japonica GN=ARF18 PE=2 SV=1
c27284_g1	miR172e-3p	Q9C5J9	Y5483_ARATH	Uncharacterized GTP-binding protein At5g64813 OS=Arabidopsis thaliana GN=At5g64813 PE=1 SV=1
c56307_g2	miR394a,miR156a-5p,miR167c-5p	Q9ZUA9	Y2181_ARATH	PHD finger protein At2g01810 OS=Arabidopsis thaliana GN=At2g01810 PE=3 SV=1
c49303_g1	miR396b-5p	Q9LZC5	GDL73_ARATH	GDSL esterase/lipase At5g03820 OS=Arabidopsis thaliana GN=At5g03820 PE=3 SV=1
c59598_g2	miR157d,miR157a-5p,miR156h,miR156j	Q8GVP6	PDRP1_ORYSJ	Probable pyruvate, phosphate dikinase regulatory protein, chloroplastic OS=Oryza sativa subsp. japonica GN=PDRP1 PE=2 SV=2
c51448_g1	miR157d,miR157a-5p	A7RJI7	CCZ1_NEMVE	Vacuolar fusion protein CCZ1 homolog OS=Nematostella vectensis GN=v1g238755 PE=3 SV=1
c51834_g1	miR156a-5p,miR156g,miR156j,miR156h,miR157d,miR157a-5p	Q9M2Q6	SPL15_ARATH	Squamosa promoter-binding-like protein 15 OS=Arabidopsis thaliana GN=SPL15 PE=2 SV=1
c56100_g1	miR394a	Q9CAA9	BH049_ARATH	Transcription factor bHLH49 OS=Arabidopsis thaliana GN=BHLH49 PE=1 SV=1
c58576_g1	miR172a,miR172c	Q8LDU5	PP298_ARATH	Pentatricopeptide repeat-containing protein At4g01400, mitochondrial OS=Arabidopsis thaliana GN=At4g01400 PE=2 SV=2
c54760_g1	miR167c-5p	Q9Y7K5	YGI3_SCHPO	Uncharacterized WD repeat-containing protein C2A9.03 OS=Schizosaccharomyces pombe (strain 972 / ATCC 24843) GN=SPBC2A9.03 PE=4 SV=2
c52248_g1	miR396b-3p,miR396a-3p	Q5R8W6	LC7L3_PONAB	Luc7-like protein 3 OS=Pongo abelii GN=LUC7L3 PE=2 SV=1
c51432_g1	miR162a-3p	Q5S4V7	FB129_ARATH	F-box protein At2g39490 OS=Arabidopsis thaliana GN=At2g39490 PE=2 SV=1
c58954_g1	miR165a-3p,miR166a-3p,miR167a-5p	Q9ZU11	ATB15_ARATH	Homeobox-leucine zipper protein ATHB-15 OS=Arabidopsis thaliana GN=ATHB-15 PE=1 SV=1
c58424_g2	miR156j	Q6S5G3	TOC90_ARATH	Translocase of chloroplast 90, chloroplastic OS=Arabidopsis thaliana GN=TOC90 PE=1 SV=1
c57013_g1	miR156j	Q9ZV71	B3GT3_ARATH	Probable beta-1,3-galactosyltransferase 3 OS=Arabidopsis thaliana GN=B3GALT3 PE=2 SV=1
c45486_g2	miR172e-3p,miR172a	Q8VYT5	FB254_ARATH	F-box protein At5g07670 OS=Arabidopsis thaliana GN=At5g07670 PE=2 SV=1
c51834_g2	miR156a-5p,miR156g,miR156j,miR156h,miR157d,miR157a-5p	Q9M2Q6	SPL15_ARATH	Squamosa promoter-binding-like protein 15 OS=Arabidopsis thaliana GN=SPL15 PE=2 SV=1
c50326_g1	miR172e-3p,miR172a,miR172c	P47927	AP2_ARATH	Floral homeotic protein APETALA 2 OS=Arabidopsis thaliana GN=AP2 PE=1 SV=1
c50686_g1	miR408-3p	Q8H151	AAE13_ARATH	Malonate--CoA ligase OS=Arabidopsis thaliana GN=AAE13 PE=1 SV=1
c57856_g1	miR156h	Q9ZQ96	U73C3_ARATH	UDP-glycosyltransferase 73C3 OS=Arabidopsis thaliana GN=UGT73C3 PE=2 SV=1
c57605_g2	miR172e-3p,miR172c	Q9FFG8	PP417_ARATH	Pentatricopeptide repeat-containing protein At5g44230 OS=Arabidopsis thaliana GN=PCMP-H17 PE=2 SV=1
c50117_g1	miR156g	Q9FFJ3	PIRL1_ARATH	Plant intracellular Ras-group-related LRR protein 1 OS=Arabidopsis thaliana GN=PIRL1 PE=2 SV=1
c56440_g1	miR172e-3p,miR172c,miR172a	Q9SK03	RAP27_ARATH	Ethylene-responsive transcription factor RAP2-7 OS=Arabidopsis thaliana GN=RAP2-7 PE=2 SV=2
c56833_g2	miR390a-5p	O49954	GCSP_SOLTU	Glycine dehydrogenase (decarboxylating), mitochondrial OS=Solanum tuberosum GN=GDCSP PE=2 SV=1
c55836_g2	miR172c,miR172e-3p	Q40392	TMVRN_NICGU	TMV resistance protein N OS=Nicotiana glutinosa GN=N PE=1 SV=1
c77193_g1	miR157a-5p,miR157d	P04146	COPIA_DROME	Copia protein OS=Drosophila melanogaster GN=GIP PE=1 SV=3
c55974_g3	miR156j	Q9FJH0	RAA1F_ARATH	Ras-related protein RABA1f OS=Arabidopsis thaliana GN=RABA1F PE=2 SV=1
c45590_g1	miR156h,miR156j	Q9LM33	MPK8_ARATH	Mitogen-activated protein kinase 8 OS=Arabidopsis thaliana GN=MPK8 PE=1 SV=2
c37846_g1	miR156j,miR156h,miR157d,miR157a-5p,miR156a-5p,miR156g	Q38741	SBP1_ANTMA	Squamosa promoter-binding protein 1 OS=Antirrhinum majus GN=SBP1 PE=2 SV=1
c54328_g1	miR159a	Q9LIN2	GDL53_ARATH	GDSL esterase/lipase At3g26430 OS=Arabidopsis thaliana GN=At3g26430 PE=2 SV=1
c53612_g1	miR156j,miR156h	Q0WPJ7	RF298_ARATH	Putative E3 ubiquitin-protein ligase RF298 OS=Arabidopsis thaliana GN=RF298 PE=2 SV=1
c45831_g1	miR156j	P48583	ERD2_CAEEL	ER lumen protein-retaining receptor OS=Caenorhabditis elegans GN=erd-2 PE=3 SV=2
c52792_g1	miR156g,miR156a-5p	Q9SCL7	NAGK_ARATH	Acetylglutamate kinase, chloroplastic OS=Arabidopsis thaliana GN=NAGK PE=1 SV=1
c52284_g1	miR396a-5p	A3KPN8	TTC38_DANRE	Tetratricopeptide repeat protein 38 OS=Danio rerio GN=ttc38 PE=3 SV=1
c56259_g1	miR159a,miR159c	Q8H1S4	ACCH3_ARATH	1-aminocyclopropane-1-carboxylate oxidase homolog 3 OS=Arabidopsis thaliana GN=At1g06650 PE=2 SV=1
c59530_g1	miR408-3p	Q9FQ03	XRN3_ARATH	5'-3' exoribonuclease 3 OS=Arabidopsis thaliana GN=XRN3 PE=2 SV=1
c55757_g3	miR171a-3p,miR171b-3p	O23210	SCL15_ARATH	Scarecrow-like protein 15 OS=Arabidopsis thaliana GN=SCL15 PE=2 SV=3
c38978_g1	miR397a	O80434	LAC4_ARATH	Laccase-4 OS=Arabidopsis thaliana GN=IRX12 PE=2 SV=2
c59329_g1	miR156h	C0LGQ5	GSO1_ARATH	LRR receptor-like serine/threonine-protein kinase GSO1 OS=Arabidopsis thaliana GN=GSO1 PE=2 SV=1
c44015_g1	miR396a-3p	Q5S1U6	IFRD1_PIG	Interferon-related developmental regulator 1 OS=Sus scrofa GN=IFRD1 PE=2 SV=1
c16999_g1	miR397a	O81081	LAC2_ARATH	Laccase-2 OS=Arabidopsis thaliana GN=LAC2 PE=2 SV=1
c45602_g1	miR156g,miR156a-5p,miR157d	Q9C4Z7	MINE1_ARATH	Cell division topological specificity factor homolog, chloroplastic OS=Arabidopsis thaliana GN=MINE1 PE=1 SV=1
c57842_g4	miR403-3p	Q9SHF3	AGO2_ARATH	Protein argonaute 2 OS=Arabidopsis thaliana GN=AGO2 PE=1 SV=1
c53766_g1	miR156a-5p,miR156g,miR156j,miR156h,miR157d,miR157a-5p	Q6YZE8	SPL16_ORYSJ	Squamosa promoter-binding-like protein 16 OS=Oryza sativa subsp. japonica GN=SPL16 PE=2 SV=1
c57629_g5	miR172c,miR172a,miR172e-3p	Q8RWY4	NLP6_ARATH	Protein NLP6 OS=Arabidopsis thaliana GN=NLP6 PE=2 SV=2
c36623_g1	miR169h,miR169a-5p,miR169b-5p	Q93ZH2	NFYA3_ARATH	Nuclear transcription factor Y subunit A-3 OS=Arabidopsis thaliana GN=NFYA3 PE=2 SV=2
c45582_g1	miR156h	Q9ZQ96	U73C3_ARATH	UDP-glycosyltransferase 73C3 OS=Arabidopsis thaliana GN=UGT73C3 PE=2 SV=1
c50386_g1	miR159b-3p	Q940Z1	PPR51_ARATH	Pentatricopeptide repeat-containing protein At1g19525 OS=Arabidopsis thaliana GN=At1g19525 PE=2 SV=2
c35646_g1	miR156j	Q54DY9	BCS1B_DICDI	Probable mitochondrial chaperone BCS1-B OS=Dictyostelium discoideum GN=bcsl1b PE=3 SV=1
c54955_g1	miR156j	Q9SII8	DSK2B_ARATH	Ubiquitin domain-containing protein DSK2b OS=Arabidopsis thaliana GN=DSK2B PE=1 SV=1
c53487_g1	miR156h	Q8L9W3	ATL23_ARATH	E3 ubiquitin-protein ligase ATL23 OS=Arabidopsis thaliana GN=ATL23 PE=1 SV=2
c54860_g1	miR156j	Q8L493	BCAL3_ARATH	Branched-chain-amino-acid aminotransferase-like protein 3, chloroplastic OS=Arabidopsis thaliana GN=At5g57850 PE=2 SV=1
c49496_g1	miR396a-5p,miR396b-5p	P87137	YDM6_SCHPO	Uncharacterized protein C57A7.06 OS=Schizosaccharomyces pombe (strain 972 / ATCC 24843) GN=SPAC57A7.06 PE=1 SV=1
c57595_g3	miR159a,miR159c,miR159b-3p,miR319c	Q0JIC2	GAM1_ORYSJ	Transcription factor GAMYB OS=Oryza sativa subsp. japonica GN=GAM1 PE=2 SV=1
c48595_g1	miR160a-5p	Q653H7	ARFR_ORYSJ	Auxin response factor 18 OS=Oryza sativa subsp. japonica GN=ARF18 PE=2 SV=1
c106470_g1	miR396a-3p	Q9C9L5	WAKLH_ARATH	Wall-associated receptor kinase-like 9 OS=Arabidopsis thaliana GN=WAKL9 PE=2 SV=1
c53421_g1	miR156h	F4IIU4	AIR9_ARATH	187-kDa microtubule-associated protein AIR9 OS=Arabidopsis thaliana GN=AIR9 PE=2 SV=1
c54966_g1	miR156j	Q67YI9	EPN2_ARATH	Clathrin interactor EPSIN 2 OS=Arabidopsis thaliana GN=EPSIN2 PE=1 SV=1
c56392_g1	miR156j	H2DH17	C7A22_PANGI	Cytochrome P450 CYP749A22 OS=Panax ginseng PE=2 SV=1
c45290_g1	miR156a-5p,miR156g,miR156j,miR156h,miR157a-5p,miR157d	Q94JW8	SPL6_ARATH	Squamosa promoter-binding-like protein 6 OS=Arabidopsis thaliana GN=SPL6 PE=2 SV=2
c56839_g1	miR159a,miR159c	Q96HR8	NAF1_HUMAN	H/ACA ribonucleoprotein complex non-core subunit NAF1 OS=Homo sapiens GN=NAF1 PE=1 SV=2
c6323_g1	miR397a	O35130	NEP1_MOUSE	Ribosomal RNA small subunit methyltransferase NEP1 OS=Mus musculus GN=Emg1 PE=2 SV=1
c58120_g1	miR403-3p	Q499W2	SLD5_RAT	DNA replication complex GINS protein SLD5 OS=Rattus norvegicus GN=Gins4 PE=2 SV=1
c42027_g1	miR156j	Q9SNB4	PCL1_ARATH	Transcription factor LUX OS=Arabidopsis thaliana GN=LUX PE=1 SV=1
c43473_g1	miR156j	P47160	ENT3_YEAST	Epsin-3 OS=Saccharomyces cerevisiae (strain ATCC 204508 / S288c) GN=ENT3 PE=1 SV=1
c55552_g1	miR159a	A7PZL3	PGLR_VITVI	Probable polygalacturonase OS=Vitis vinifera GN=GSVIVT00026920001 PE=1 SV=1
c22971_g1	miR172e-3p,miR172a	Q9ZUU1	KAD1_ARATH	Adenylate kinase 1, mitochondrial OS=Arabidopsis thaliana GN=At2g37250 PE=2 SV=1
c57178_g1	miR156j	F4I2H7	TPX2_ARATH	Protein TPX2 OS=Arabidopsis thaliana GN=TPX2 PE=1 SV=1
c51394_g1	miR396a-5p	Q9SZA7	DRL29_ARATH	Probable disease resistance protein At4g33300 OS=Arabidopsis thaliana GN=At4g33300 PE=2 SV=3
c59907_g1	miR156h	A6QP05	DHR12_BOVIN	Dehydrogenase/reductase SDR family member 12 OS=Bos taurus GN=DHRS12 PE=2 SV=1
c56655_g1	miR156h	Q9FFN1	PP363_ARATH	Pentatricopeptide repeat-containing protein At5g03800 OS=Arabidopsis thaliana GN=EMB175 PE=2 SV=1
c57636_g1	miR396a-3p	P0C8Q5	PP336_ARATH	Pentatricopeptide repeat-containing protein At4g22760 OS=Arabidopsis thaliana GN=PCMP-E6 PE=2 SV=1
c56010_g1	miR8175	O65351	SUBL_ARATH	Subtilisin-like protease OS=Arabidopsis thaliana GN=ARA12 PE=1 SV=1
c102389_g1	miR159b-3p,miR159a,miR159c	Q9FUM1	EF1G_PRUAV	Elongation factor 1-gamma OS=Prunus avium PE=2 SV=1
c25250_g1	miR171a-3p	P40781	CYPR4_CYNCA	Protein CYPRO4 OS=Cynara cardunculus GN=CYPRO4 PE=2 SV=1
c56541_g1	miR156a-5p	P0C8Q4	Y4990_ARATH	Uncharacterized protein At4g19900 OS=Arabidopsis thaliana GN=At4g19900 PE=2 SV=1
c59510_g3	miR845a	P10978	POLX_TOBAC	Retrovirus-related Pol polyprotein from transposon TNT 1-94 OS=Nicotiana tabacum PE=2 SV=1
c55781_g1	miR169h	P93733	PLDB1_ARATH	Phospholipase D beta 1 OS=Arabidopsis thaliana GN=PLDBETA1 PE=2 SV=4
c49928_g1	miR397a	Q6ME80	RSMA_PARUW	Ribosomal RNA small subunit methyltransferase A OS=Protochlamydia amoebophila (strain UWE25) GN=rsmA PE=3 SV=2
c59647_g1	miR845a	Q9M352	RL362_ARATH	60S ribosomal protein L36-2 OS=Arabidopsis thaliana GN=RPL36B PE=2 SV=1
c82099_g1	miR165a-3p,miR166a-3p	Q39123	ATHB8_ARATH	Homeobox-leucine zipper protein ATHB-8 OS=Arabidopsis thaliana GN=ATHB-8 PE=1 SV=1
c44066_g1	miR159b-3p,miR159a,miR159c	Q0JIC2	GAM1_ORYSJ	Transcription factor GAMYB OS=Oryza sativa subsp. japonica GN=GAM1 PE=2 SV=1
