# Supplementary material for: miRNAs involved in the development and differentiation of fertile and sterile flowers in Viburnum macrocephalum f. keteleeri
Source: BMC Genomics. 2017 Oct 13;18:783. doi: 10.1186/s12864-017-4180-x (PMC5640959; doi:10.1186/s12864-017-4180-x)
Supplement: Supplementary file 15 — Novel miRNA and predicted targets with annotation. (XLSX 39 kb) [file 12864_2017_4180_MOESM15_ESM.xlsx]

## Sheet: novel.target.pairs.annotate
Additional file 15. Novel miRNA and predicted targets with annotation.
geneID	miRNA	Hit1_id	Hit1_acc	Hit1_description
c48566_g1	novel_81,novel_102	Q680C0	GDL62_ARATH	GDSL esterase/lipase At4g10955 OS=Arabidopsis thaliana GN=At4g10955 PE=2 SV=1
c57918_g1	novel_46,novel_96	Q9FNE1	CRK42_ARATH	Cysteine-rich receptor-like protein kinase 42 OS=Arabidopsis thaliana GN=CRK42 PE=2 SV=1
c48679_g1	novel_112	P53535	PHSL2_SOLTU	Alpha-1,4 glucan phosphorylase L-2 isozyme, chloroplastic/amyloplastic OS=Solanum tuberosum GN=STP-1 PE=1 SV=1
c46576_g1	novel_112	Q9M2G7	LPPD_ARATH	Lipid phosphate phosphatase delta OS=Arabidopsis thaliana GN=LPPD PE=2 SV=1
c49892_g2	novel_112	Q50EX6	ODO1_PETHY	Protein ODORANT1 OS=Petunia hybrida GN=ODO1 PE=2 SV=1
c59546_g2	novel_72	Q39214	RPM1_ARATH	Disease resistance protein RPM1 OS=Arabidopsis thaliana GN=RPM1 PE=1 SV=1
c55045_g1	novel_112	Q9S7G7	MB3R1_ARATH	Myb-related protein 3R-1 OS=Arabidopsis thaliana GN=MYB3R-1 PE=2 SV=1
c21761_g1	novel_62	Q08473	SQD_DROME	RNA-binding protein squid OS=Drosophila melanogaster GN=sqd PE=1 SV=3
c58614_g4	novel_81	A7XDQ9	B3GTK_ARATH	Probable beta-1,3-galactosyltransferase 20 OS=Arabidopsis thaliana GN=B3GALT20 PE=2 SV=1
c42422_g1	novel_96	P87242	YC0H_SCHPO	HD domain-containing protein C4G3.17 OS=Schizosaccharomyces pombe (strain 972 / ATCC 24843) GN=SPCC4G3.17 PE=3 SV=1
c58916_g1	novel_112,novel_96	Q6AXU8	METL6_RAT	Methyltransferase-like protein 6 OS=Rattus norvegicus GN=Mettl6 PE=2 SV=1
c56120_g1	novel_112	Q9SS80	U503A_ARATH	UPF0503 protein At3g09070, chloroplastic OS=Arabidopsis thaliana GN=At3g09070 PE=1 SV=1
c38632_g1	novel_96	Q8H0Y8	WRK41_ARATH	Probable WRKY transcription factor 41 OS=Arabidopsis thaliana GN=WRKY41 PE=2 SV=2
c34481_g1	novel_50	Q9FH04	ADHL7_ARATH	Alcohol dehydrogenase-like 7 OS=Arabidopsis thaliana GN=At5g42250 PE=2 SV=1
c47124_g1	novel_83	Q38908	XTH30_ARATH	Probable xyloglucan endotransglucosylase/hydrolase protein 30 OS=Arabidopsis thaliana GN=XTH30 PE=2 SV=2
c48923_g1	novel_87	O48786	C734A_ARATH	Cytochrome P450 734A1 OS=Arabidopsis thaliana GN=CYP734A1 PE=2 SV=1
c49862_g1	novel_96,novel_112,novel_46	Q9LJP4	CSLC4_ARATH	Xyloglucan glycosyltransferase 4 OS=Arabidopsis thaliana GN=CSLC4 PE=1 SV=1
c24504_g1	novel_41	Q9CAM7	RFC2_ARATH	Replication factor C subunit 2 OS=Arabidopsis thaliana GN=RFC2 PE=1 SV=1
c37681_g1	novel_55	Q9LJD7	COP10_ARATH	Constitutive photomorphogenesis protein 10 OS=Arabidopsis thaliana GN=COP10 PE=1 SV=1
c52415_g1	novel_102	Q5JVF3	PCID2_HUMAN	PCI domain-containing protein 2 OS=Homo sapiens GN=PCID2 PE=1 SV=2
c24908_g2	novel_13	Q28IQ9	CIRBP_XENTR	Cold-inducible RNA-binding protein OS=Xenopus tropicalis GN=cirbp PE=2 SV=1
c58535_g1	novel_110	Q9FFY9	TRP4_ARATH	Telomere repeat-binding protein 4 OS=Arabidopsis thaliana GN=TRP4 PE=1 SV=1
c77005_g1	novel_66	Q9FWA4	GAUT9_ARATH	Probable galacturonosyltransferase 9 OS=Arabidopsis thaliana GN=GAUT9 PE=2 SV=1
c50203_g1	novel_77	Q9M7Q4	AI5L5_ARATH	ABSCISIC ACID-INSENSITIVE 5-like protein 5 OS=Arabidopsis thaliana GN=ABF2 PE=1 SV=1
c54950_g2	novel_45	Q9SU30	CPR30_ARATH	F-box protein CPR30 OS=Arabidopsis thaliana GN=CPR30 PE=1 SV=2
c50121_g2	novel_67	Q8VYN2	VAP42_ARATH	Vesicle-associated protein 4-2 OS=Arabidopsis thaliana GN=PVA42 PE=1 SV=1
c5157_g1	novel_52	Q9LVI6	RLK90_ARATH	Probable inactive receptor kinase RLK902 OS=Arabidopsis thaliana GN=RLK902 PE=1 SV=1
c47594_g1	novel_65	O64702	HMG14_ARATH	High mobility group B protein 14 OS=Arabidopsis thaliana GN=HMGB14 PE=2 SV=2
c81943_g1	novel_96,novel_112,novel_46	Q9FEP7	SUT13_ARATH	Sulfate transporter 1.3 OS=Arabidopsis thaliana GN=SULTR1;3 PE=2 SV=1
c33381_g1	novel_52	Q9SR72	GL32_ARATH	Germin-like protein subfamily 3 member 2 OS=Arabidopsis thaliana GN=At3g10080 PE=2 SV=1
c99893_g1	novel_20	P10978	POLX_TOBAC	Retrovirus-related Pol polyprotein from transposon TNT 1-94 OS=Nicotiana tabacum PE=2 SV=1
c54921_g1	novel_4	Q04832	HEXP_LEIMA	DNA-binding protein HEXBP OS=Leishmania major GN=HEXBP PE=4 SV=1
c56479_g1	novel_78	Q93Y22	COPD_ARATH	Coatomer subunit delta OS=Arabidopsis thaliana GN=At5g05010 PE=1 SV=2
c57886_g1	novel_62	Q08BY5	JMJD4_DANRE	JmjC domain-containing protein 4 OS=Danio rerio GN=jmjd4 PE=2 SV=1
c59814_g1	novel_3	Q40316	VESTR_MEDSA	Vestitone reductase OS=Medicago sativa PE=1 SV=1
c42203_g1	novel_20	O48844	PSD1A_ARATH	26S proteasome non-ATPase regulatory subunit 1 homolog A OS=Arabidopsis thaliana GN=RPN2A PE=1 SV=1
c78963_g1	novel_61	P25317	GSTXA_TOBAC	Probable glutathione S-transferase parA OS=Nicotiana tabacum GN=PARA PE=2 SV=1
c58526_g2	novel_57	Q8GXJ4	GLR34_ARATH	Glutamate receptor 3.4 OS=Arabidopsis thaliana GN=GLR3.4 PE=2 SV=2
c50735_g1	novel_108	Q9LQZ2	DRE2D_ARATH	Dehydration-responsive element-binding protein 2D OS=Arabidopsis thaliana GN=DREB2D PE=2 SV=1
c45884_g1	novel_112	Q8W4A5	APO2_ARATH	APO protein 2, chloroplastic OS=Arabidopsis thaliana GN=APO2 PE=2 SV=1
c58768_g1	novel_16	P49637	R27A3_ARATH	60S ribosomal protein L27a-3 OS=Arabidopsis thaliana GN=RPL27AC PE=2 SV=2
c59556_g1	novel_50	O82500	Y4117_ARATH	Putative disease resistance protein At4g11170 OS=Arabidopsis thaliana GN=At4g11170 PE=2 SV=1
c52972_g1	novel_87	Q9C5S1	MKP1_ARATH	Protein-tyrosine-phosphatase MKP1 OS=Arabidopsis thaliana GN=MKP1 PE=1 SV=1
c38197_g1	novel_90	Q9SS90	RGLG1_ARATH	E3 ubiquitin-protein ligase RGLG1 OS=Arabidopsis thaliana GN=RGLG1 PE=1 SV=1
c57426_g1	novel_50	O81833	SD11_ARATH	G-type lectin S-receptor-like serine/threonine-protein kinase SD1-1 OS=Arabidopsis thaliana GN=SD11 PE=1 SV=1
c54692_g2	novel_64	Q9LD43	ACCA_ARATH	Acetyl-coenzyme A carboxylase carboxyl transferase subunit alpha, chloroplastic OS=Arabidopsis thaliana GN=CAC3 PE=1 SV=1
c49693_g1	novel_108	Q93ZR6	WSD1_ARATH	O-acyltransferase WSD1 OS=Arabidopsis thaliana GN=WSD1 PE=2 SV=1
c36524_g2	novel_83	Q80Y75	DJB13_MOUSE	DnaJ homolog subfamily B member 13 OS=Mus musculus GN=Dnajb13 PE=2 SV=1
c58932_g1	novel_102,novel_64	Q94FB9	AB1D_ARATH	ABC transporter D family member 1 OS=Arabidopsis thaliana GN=ABCC1 PE=1 SV=1
c51111_g1	novel_57	Q9SAF0	ORP1D_ARATH	Oxysterol-binding protein-related protein 1D OS=Arabidopsis thaliana GN=ORP1D PE=2 SV=1
c59388_g1	novel_67	P10978	POLX_TOBAC	Retrovirus-related Pol polyprotein from transposon TNT 1-94 OS=Nicotiana tabacum PE=2 SV=1
c52090_g1	novel_102	Q80U30	CL16A_MOUSE	Protein CLEC16A OS=Mus musculus GN=Clec16a PE=2 SV=2
c56011_g2	novel_87	Q9LYC1	GID1B_ARATH	Gibberellin receptor GID1B OS=Arabidopsis thaliana GN=GID1B PE=1 SV=1
c52613_g2	novel_105	O04086	Y1105_ARATH	Probable receptor-like protein kinase At1g11050 OS=Arabidopsis thaliana GN=At1g11050 PE=2 SV=1
c60728_g1	novel_84	Q9FIG7	DIR2_ARATH	Dirigent protein 2 OS=Arabidopsis thaliana GN=DIR2 PE=2 SV=1
c59467_g1	novel_72	O81825	DRL28_ARATH	Probable disease resistance protein At4g27220 OS=Arabidopsis thaliana GN=At4g27220 PE=2 SV=1
c58065_g1	novel_67	Q9SE83	DRP2A_ARATH	Dynamin-2A OS=Arabidopsis thaliana GN=DRP2A PE=1 SV=2
c58591_g3	novel_112,novel_46,novel_96	Q9LT67	BH113_ARATH	Transcription factor bHLH113 OS=Arabidopsis thaliana GN=BHLH113 PE=2 SV=1
c34054_g1	novel_19,novel_13	O81825	DRL28_ARATH	Probable disease resistance protein At4g27220 OS=Arabidopsis thaliana GN=At4g27220 PE=2 SV=1
c76602_g1	novel_62	Q84MB6	DIOX2_ARATH	Probable 2-oxoglutarate-dependent dioxygenase At3g49630 OS=Arabidopsis thaliana GN=At3g50210 PE=2 SV=1
c50550_g1	novel_16	Q84TH5	AB25G_ARATH	ABC transporter G family member 25 OS=Arabidopsis thaliana GN=ABCG25 PE=2 SV=1
c41925_g1	novel_81	P73068	RUBR_SYNY3	Rubredoxin OS=Synechocystis sp. (strain PCC 6803 / Kazusa) GN=rub PE=3 SV=1
c35866_g1	novel_81	Q0DWQ7	CCB12_ORYSJ	Cyclin-B1-2 OS=Oryza sativa subsp. japonica GN=CYCB1-2 PE=3 SV=1
c53104_g2	novel_3	P93422	SYH_ORYSJ	Histidine--tRNA ligase OS=Oryza sativa subsp. japonica GN=Os05g0150900 PE=2 SV=2
c55475_g1	novel_88,novel_64	Q84J78	SSBP_ARATH	Single-stranded DNA-binding protein, mitochondrial OS=Arabidopsis thaliana GN=At4g11060 PE=2 SV=1
c48151_g1	novel_87	Q9CAL2	CRK3_ARATH	Cysteine-rich receptor-like protein kinase 3 OS=Arabidopsis thaliana GN=CRK3 PE=2 SV=1
c93026_g1	novel_112	Q7ZZ00	ZN511_DANRE	Zinc finger protein 511 OS=Danio rerio GN=znf511 PE=2 SV=1
c59363_g4	novel_8	Q9SD82	RFA1B_ARATH	Replication protein A 70 kDa DNA-binding subunit B OS=Arabidopsis thaliana GN=RPA1B PE=3 SV=1
c57879_g1	novel_65	F4I096	MED13_ARATH	Mediator of RNA polymerase II transcription subunit 13 OS=Arabidopsis thaliana GN=MED13 PE=1 SV=1
c57434_g1	novel_20	Q6NRY2	NOL6_XENLA	Nucleolar protein 6 OS=Xenopus laevis GN=nol6 PE=2 SV=2
c56184_g5	novel_62	Q95DR6	ATPB_AGAAF	ATP synthase subunit beta, chloroplastic OS=Agapanthus africanus GN=atpB PE=3 SV=1
c2106_g1	novel_69	Q9SJ56	BLH1_ARATH	BEL1-like homeodomain protein 1 OS=Arabidopsis thaliana GN=BLH1 PE=1 SV=1
c51756_g1	novel_90	Q9ZVT9	C2GR1_ARATH	C2 and GRAM domain-containing protein At1g03370 OS=Arabidopsis thaliana GN=At1g03370 PE=2 SV=4
c53548_g1	novel_16	Q495N2	S36A3_HUMAN	Proton-coupled amino acid transporter 3 OS=Homo sapiens GN=SLC36A3 PE=2 SV=2
c57073_g1	novel_4	O81832	Y4729_ARATH	G-type lectin S-receptor-like serine/threonine-protein kinase At4g27290 OS=Arabidopsis thaliana GN=At4g27290 PE=3 SV=4
c50424_g1	novel_3	Q9LZ19	PP364_ARATH	Pentatricopeptide repeat-containing protein At5g04780 OS=Arabidopsis thaliana GN=PCMP-H16 PE=2 SV=2
c50324_g1	novel_107	Q01899	HSP7M_PHAVU	Heat shock 70 kDa protein, mitochondrial OS=Phaseolus vulgaris PE=1 SV=1
c53677_g1	novel_112,novel_96	Q5RFQ0	FCF1_PONAB	rRNA-processing protein FCF1 homolog OS=Pongo abelii GN=FCF1 PE=2 SV=1
c58177_g3	novel_41	Q55FD6	Y8158_DICDI	PHD finger-containing protein DDB_G0268158 OS=Dictyostelium discoideum GN=DDB_G0268158 PE=4 SV=1
c63183_g1	novel_31	Q9SCZ4	FERON_ARATH	Receptor-like protein kinase FERONIA OS=Arabidopsis thaliana GN=FER PE=1 SV=1
c32181_g1	novel_84	Q9C977	PP135_ARATH	Pentatricopeptide repeat-containing protein At1g80270, mitochondrial OS=Arabidopsis thaliana GN=At1g80270 PE=2 SV=1
c49290_g1	novel_97	Q94A02	TAR2_ARATH	Tryptophan aminotransferase-related protein 2 OS=Arabidopsis thaliana GN=TAR2 PE=2 SV=1
c58468_g1	novel_46,novel_112,novel_96	Q9NUW8	TYDP1_HUMAN	Tyrosyl-DNA phosphodiesterase 1 OS=Homo sapiens GN=TDP1 PE=1 SV=2
c59613_g5	novel_4	C0LGT6	EFR_ARATH	LRR receptor-like serine/threonine-protein kinase EFR OS=Arabidopsis thaliana GN=EFR PE=1 SV=1
c26929_g1	novel_96,novel_112	Q9SFC7	FB135_ARATH	F-box protein At3g07870 OS=Arabidopsis thaliana GN=At3g07870 PE=2 SV=1
c38157_g1	novel_81	O22607	MSI4_ARATH	WD-40 repeat-containing protein MSI4 OS=Arabidopsis thaliana GN=MSI4 PE=1 SV=3
c34635_g1	novel_77	Q8LA14	PSK6_ARATH	Putative phytosulfokines 6 OS=Arabidopsis thaliana GN=PSK6 PE=2 SV=2
c57139_g1	novel_112	O24312	TCMO_POPTM	Trans-cinnamate 4-monooxygenase OS=Populus tremuloides GN=CYP73A13 PE=2 SV=1
c39396_g1	novel_13	Q39224	SRG1_ARATH	Protein SRG1 OS=Arabidopsis thaliana GN=SRG1 PE=2 SV=1
c17130_g1	novel_96	Q6X7K0	WOX1_ARATH	WUSCHEL-related homeobox 1 OS=Arabidopsis thaliana GN=WOX1 PE=2 SV=2
c45021_g1	novel_89	P0C7R4	PP110_ARATH	Pentatricopeptide repeat-containing protein At1g69290 OS=Arabidopsis thaliana GN=At1g69290 PE=2 SV=1
c44342_g1	novel_96,novel_112	Q8VWK4	TRB1_ARATH	Telomere repeat-binding factor 1 OS=Arabidopsis thaliana GN=TRB1 PE=1 SV=1
c59213_g1	novel_71	Q9XES1	ECA4_ARATH	Calcium-transporting ATPase 4, endoplasmic reticulum-type OS=Arabidopsis thaliana GN=ECA4 PE=2 SV=2
c41248_g1	novel_96,novel_112	O80934	Y2766_ARATH	Uncharacterized protein At2g37660, chloroplastic OS=Arabidopsis thaliana GN=At2g37660 PE=1 SV=2
c47719_g1	novel_100	Q9WTK3	GPAA1_MOUSE	Glycosylphosphatidylinositol anchor attachment 1 protein OS=Mus musculus GN=Gpaa1 PE=1 SV=3
c57842_g3	novel_16	Q9SHF3	AGO2_ARATH	Protein argonaute 2 OS=Arabidopsis thaliana GN=AGO2 PE=1 SV=1
c27700_g1	novel_87	Q9LQR0	LBD1_ARATH	LOB domain-containing protein 1 OS=Arabidopsis thaliana GN=LBD1 PE=2 SV=1
c53012_g1	novel_52	Q8L3Z8	FZR2_ARATH	Protein FIZZY-RELATED 2 OS=Arabidopsis thaliana GN=FZR2 PE=1 SV=1
c40848_g1	novel_57	Q9FNY7	OGG1_ARATH	N-glycosylase/DNA lyase OGG1 OS=Arabidopsis thaliana GN=OGG1 PE=1 SV=1
c58558_g3	novel_66,novel_62	Q39230	SYS_ARATH	Serine--tRNA ligase OS=Arabidopsis thaliana GN=At5g27470 PE=2 SV=1
c48923_g2	novel_87	O22264	MYB12_ARATH	Transcription factor MYB12 OS=Arabidopsis thaliana GN=MYB12 PE=2 SV=1
c35751_g1	novel_96,novel_112	Q7GB25	AB5C_ARATH	ABC transporter C family member 5 OS=Arabidopsis thaliana GN=ABCC5 PE=2 SV=2
c35983_g1	novel_71	Q9C8D4	AAE11_ARATH	Butyrate--CoA ligase AAE11, peroxisomal OS=Arabidopsis thaliana GN=AAE11 PE=1 SV=1
c91527_g1	novel_57	Q7XUF4	CDKG2_ORYSJ	Cyclin-dependent kinase G-2 OS=Oryza sativa subsp. japonica GN=CDKG-2 PE=2 SV=2
c48735_g1	novel_14,novel_24	Q6AWY6	GRF3_ORYSJ	Growth-regulating factor 3 OS=Oryza sativa subsp. japonica GN=GRF3 PE=3 SV=2
c54227_g1	novel_24	O22193	PUB4_ARATH	U-box domain-containing protein 4 OS=Arabidopsis thaliana GN=PUB4 PE=1 SV=3
c67816_g1	novel_40	O64697	C7101_ARATH	Cytochrome P450 710A1 OS=Arabidopsis thaliana GN=CYP710A1 PE=1 SV=1
c54979_g2	novel_31	Q9DE27	RUVB2_XENLA	RuvB-like 2 OS=Xenopus laevis GN=ruvbl2 PE=2 SV=1
c55741_g2	novel_46	Q6H7S2	RH8_ORYSJ	DEAD-box ATP-dependent RNA helicase 8 OS=Oryza sativa subsp. japonica GN=Os02g0641800 PE=2 SV=2
c51462_g2	novel_112	Q4PT23	WTR6_ARATH	WAT1-related protein At1g25270 OS=Arabidopsis thaliana GN=At1g25270 PE=2 SV=1
c56739_g1	novel_83	Q54FL0	MYBO_DICDI	Myb-like protein O OS=Dictyostelium discoideum GN=mybO PE=3 SV=1
c53810_g1	novel_96	Q8GY61	BH063_ARATH	Transcription factor bHLH63 OS=Arabidopsis thaliana GN=BHLH63 PE=1 SV=1
c56020_g1	novel_97	Q8TC41	RN217_HUMAN	Probable E3 ubiquitin-protein ligase RNF217 OS=Homo sapiens GN=RNF217 PE=2 SV=4
c47387_g1	novel_14	Q8L9Y2	ELP6_ARATH	Elongator complex protein 6 OS=Arabidopsis thaliana GN=ELP6 PE=1 SV=1
c57020_g1	novel_20	Q9SFU6	CALS9_ARATH	Callose synthase 9 OS=Arabidopsis thaliana GN=CALS9 PE=2 SV=2
c36650_g1	novel_57	Q8TCT0	CERK1_HUMAN	Ceramide kinase OS=Homo sapiens GN=CERK PE=1 SV=1
c49600_g1	novel_77	B9T825	TPS12_RICCO	Probable terpene synthase 12 OS=Ricinus communis GN=TPS12 PE=3 SV=1
c58628_g2	novel_102	Q96287	KSG8_ARATH	Shaggy-related protein kinase theta OS=Arabidopsis thaliana GN=ASK8 PE=2 SV=3
c59626_g3	novel_72	Q9LRR4	R13L1_ARATH	Putative disease resistance RPP13-like protein 1 OS=Arabidopsis thaliana GN=RPPL1 PE=3 SV=1
c59392_g6	novel_31	Q9FID9	Y5389_ARATH	Probable receptor-like protein kinase At5g38990 OS=Arabidopsis thaliana GN=At5g38990 PE=2 SV=1
c45644_g1	novel_107	Q9LRR4	R13L1_ARATH	Putative disease resistance RPP13-like protein 1 OS=Arabidopsis thaliana GN=RPPL1 PE=3 SV=1
c44637_g1	novel_14,novel_24	Q6AWY6	GRF3_ORYSJ	Growth-regulating factor 3 OS=Oryza sativa subsp. japonica GN=GRF3 PE=3 SV=2
c57507_g1	novel_52	Q9Y4E6	WDR7_HUMAN	WD repeat-containing protein 7 OS=Homo sapiens GN=WDR7 PE=1 SV=2
c51834_g1	novel_1,novel_24	Q9M2Q6	SPL15_ARATH	Squamosa promoter-binding-like protein 15 OS=Arabidopsis thaliana GN=SPL15 PE=2 SV=1
c35401_g1	novel_72,novel_8	Q40392	TMVRN_NICGU	TMV resistance protein N OS=Nicotiana glutinosa GN=N PE=1 SV=1
c49051_g1	novel_32	Q8GT41	PLA1_PLAAC	Putative invertase inhibitor OS=Platanus acerifolia PE=1 SV=1
c58388_g1	novel_68	C0LGP4	Y3475_ARATH	Probable LRR receptor-like serine/threonine-protein kinase At3g47570 OS=Arabidopsis thaliana GN=At3g47570 PE=2 SV=1
c34794_g1	novel_62	Q9SP32	DCL1_ARATH	Endoribonuclease Dicer homolog 1 OS=Arabidopsis thaliana GN=DCL1 PE=1 SV=2
c43082_g1	novel_55	B0C9F4	RLMN_ACAM1	Probable dual-specificity RNA methyltransferase RlmN OS=Acaryochloris marina (strain MBIC 11017) GN=rlmN PE=3 SV=1
c49720_g1	novel_97	A5YVF1	SGS3_SOLLC	Protein SUPPRESSOR OF GENE SILENCING 3 OS=Solanum lycopersicum GN=SGS3 PE=1 SV=1
c58549_g2	novel_112,novel_96	P48021	HMDH_CAMAC	3-hydroxy-3-methylglutaryl-coenzyme A reductase OS=Camptotheca acuminata PE=3 SV=1
c55030_g1	novel_87	Q5C9I9	ISPD_MENPI	(-)-isopiperitenol/(-)-carveol dehydrogenase, mitochondrial OS=Mentha piperita PE=1 SV=1
c57711_g1	novel_81	Q8S9M4	PP198_ARATH	Pentatricopeptide repeat-containing protein At2g41080 OS=Arabidopsis thaliana GN=PCMP-H29 PE=2 SV=2
c35776_g1	novel_19	Q0V7T5	Y1864_ARATH	Probable receptor-like protein kinase At1g80640 OS=Arabidopsis thaliana GN=At1g80640 PE=2 SV=1
c51383_g1	novel_62	Q5N800	NYC1_ORYSJ	Probable chlorophyll(ide) b reductase NYC1, chloroplastic OS=Oryza sativa subsp. japonica GN=NYC1 PE=1 SV=1
c58226_g1	novel_81,novel_78	Q8RWW0	ALE2_ARATH	Receptor-like serine/threonine-protein kinase ALE2 OS=Arabidopsis thaliana GN=ALE2 PE=1 SV=1
c44494_g1	novel_31	Q9FID9	Y5389_ARATH	Probable receptor-like protein kinase At5g38990 OS=Arabidopsis thaliana GN=At5g38990 PE=2 SV=1
c45178_g1	novel_77	Q8W0H5	PHT43_ORYSJ	Probable anion transporter 3, chloroplastic OS=Oryza sativa subsp. japonica GN=PHT4;3 PE=2 SV=1
c58235_g1	novel_50	Q8GXC7	FBK50_ARATH	F-box/kelch-repeat protein At3g06240 OS=Arabidopsis thaliana GN=At3g06240 PE=2 SV=1
c29813_g1	novel_96,novel_112	E0CTF3	MTBC2_VITVI	Probable bifunctional methylthioribulose-1-phosphate dehydratase/enolase-phosphatase E1 2 OS=Vitis vinifera GN=VIT_12s0028g03470 PE=2 SV=2
c54657_g1	novel_62	Q9LXV5	NFYA1_ARATH	Nuclear transcription factor Y subunit A-1 OS=Arabidopsis thaliana GN=NFYA1 PE=2 SV=1
c57965_g1	novel_83	P93831	CLF_ARATH	Histone-lysine N-methyltransferase CLF OS=Arabidopsis thaliana GN=CLF PE=1 SV=2
c44444_g1	novel_96	O04319	PABP6_ARATH	Polyadenylate-binding protein 6 OS=Arabidopsis thaliana GN=PAB6 PE=2 SV=1
c8677_g1	novel_88	Q9M9V8	CDPKA_ARATH	Calcium-dependent protein kinase 10 OS=Arabidopsis thaliana GN=CPK10 PE=1 SV=1
c56967_g2	novel_97	Q15024	EXOS7_HUMAN	Exosome complex component RRP42 OS=Homo sapiens GN=EXOSC7 PE=1 SV=3
c3038_g1	novel_100	O81635	ATK4_ARATH	Kinesin-4 OS=Arabidopsis thaliana GN=ATK4 PE=1 SV=2
c49547_g1	novel_83	Q84KI6	SQD1_SPIOL	UDP-sulfoquinovose synthase, chloroplastic OS=Spinacia oleracea GN=SQD1 PE=1 SV=1
c55836_g1	novel_50	Q9SZ67	WRK19_ARATH	Probable WRKY transcription factor 19 OS=Arabidopsis thaliana GN=WRKY19 PE=2 SV=1
c52912_g1	novel_112	Q8VY21	TLP3_ARATH	Tubby-like F-box protein 3 OS=Arabidopsis thaliana GN=TULP3 PE=2 SV=1
c37793_g1	novel_10	F4J469	TI22L_ARATH	Protein TIC 22-like, chloroplastic OS=Arabidopsis thaliana GN=TIC22L PE=3 SV=1
c46591_g1	novel_96,novel_112,novel_46	Q9CAP8	LACS9_ARATH	Long chain acyl-CoA synthetase 9, chloroplastic OS=Arabidopsis thaliana GN=LACS9 PE=2 SV=1
c37462_g1	novel_83	O62703	CTBL1_BOVIN	Beta-catenin-like protein 1 OS=Bos taurus GN=CTNNBL1 PE=2 SV=3
c40414_g1	novel_83	Q9SL03	CALS2_ARATH	Callose synthase 2 OS=Arabidopsis thaliana GN=CALS2 PE=2 SV=3
c20542_g1	novel_88	Q94AN4	AP2L1_ARATH	AP2-like ethylene-responsive transcription factor At1g16060 OS=Arabidopsis thaliana GN=At1g16060 PE=2 SV=1
c58422_g2	novel_87	Q9ZRA2	HGD_ARATH	Homogentisate 1,2-dioxygenase OS=Arabidopsis thaliana GN=HGO PE=2 SV=2
c46038_g1	novel_79	A7SWD3	GID8_NEMVE	Glucose-induced degradation protein 8 homolog OS=Nematostella vectensis GN=v1g247787 PE=3 SV=1
c77221_g1	novel_3	Q17QR8	HARB1_BOVIN	Putative nuclease HARBI1 OS=Bos taurus GN=HARBI1 PE=2 SV=1
c51698_g1	novel_87	A7PZL3	PGLR_VITVI	Probable polygalacturonase OS=Vitis vinifera GN=GSVIVT00026920001 PE=1 SV=1
c59268_g6	novel_8	Q96MW5	COG8_HUMAN	Conserved oligomeric Golgi complex subunit 8 OS=Homo sapiens GN=COG8 PE=1 SV=2
c51607_g1	novel_13	Q9S720	PPD3_ARATH	PsbP domain-containing protein 3, chloroplastic OS=Arabidopsis thaliana GN=PPD3 PE=1 SV=2
c55070_g2	novel_96	Q9ZT48	ATE1_ARATH	Arginyl-tRNA--protein transferase 1 OS=Arabidopsis thaliana GN=ATE1 PE=2 SV=2
c59480_g2	novel_19	Q7XA40	RGA3_SOLBU	Putative disease resistance protein RGA3 OS=Solanum bulbocastanum GN=RGA3 PE=2 SV=2
c57204_g1	novel_57	Q7W4B2	MURD_BORPA	UDP-N-acetylmuramoylalanine--D-glutamate ligase OS=Bordetella parapertussis (strain 12822 / ATCC BAA-587 / NCTC 13253) GN=murD PE=3 SV=1
c58993_g1	novel_83	Q9FJY7	PP449_ARATH	Pentatricopeptide repeat-containing protein At5g66520 OS=Arabidopsis thaliana GN=PCMP-H61 PE=2 SV=1
c52252_g1	novel_64	A5GI62	RIMM_SYNPW	Ribosome maturation factor RimM OS=Synechococcus sp. (strain WH7803) GN=rimM PE=3 SV=1
c52308_g1	novel_72	Q9LU85	PAP4_ARATH	Probable plastid-lipid-associated protein 4, chloroplastic OS=Arabidopsis thaliana GN=PAP4 PE=2 SV=1
c6959_g1	novel_14	Q0PGJ6	AKRC9_ARATH	Aldo-keto reductase family 4 member C9 OS=Arabidopsis thaliana GN=AKR4C9 PE=1 SV=1
c6979_g1	novel_97	Q9M1I1	FB304_ARATH	F-box protein At3g54460 OS=Arabidopsis thaliana GN=At3g54460 PE=2 SV=1
c53246_g1	novel_77	Q9LYK2	NRT27_ARATH	High affinity nitrate transporter 2.7 OS=Arabidopsis thaliana GN=NRT2.7 PE=2 SV=1
c16123_g1	novel_88	Q94B59	PP372_ARATH	Pentatricopeptide repeat-containing protein At5g09450, mitochondrial OS=Arabidopsis thaliana GN=At5g09450 PE=2 SV=1
c57649_g1	novel_81	Q9SF47	PAH1_ARATH	Phosphatidate phosphatase PAH1 OS=Arabidopsis thaliana GN=PAH1 PE=1 SV=1
c56136_g1	novel_87	Q9M2P4	SINA2_ARATH	E3 ubiquitin-protein ligase SINAT2 OS=Arabidopsis thaliana GN=SINAT2 PE=1 SV=1
c56985_g1	novel_112,novel_46,novel_96	Q8RXL8	Y1689_ARATH	Uncharacterized membrane protein At1g06890 OS=Arabidopsis thaliana GN=At1g06890 PE=1 SV=1
c54308_g1	novel_102	Q88BD4	ALGC_PSESM	Phosphomannomutase/phosphoglucomutase OS=Pseudomonas syringae pv. tomato (strain DC3000) GN=algC PE=3 SV=1
c50114_g3	novel_88	Q0PGJ6	AKRC9_ARATH	Aldo-keto reductase family 4 member C9 OS=Arabidopsis thaliana GN=AKR4C9 PE=1 SV=1
c48476_g1	novel_50	Q9LSF1	OXI1_ARATH	Serine/threonine-protein kinase OXI1 OS=Arabidopsis thaliana GN=OXI1 PE=1 SV=1
c58429_g1	novel_62	Q940B8	KIN13_ARATH	Kinesin-13A OS=Arabidopsis thaliana GN=KINESIN-13A PE=1 SV=1
c46954_g1	novel_83	Q9ZQI8	NLTL2_ARATH	Non-specific lipid-transfer protein-like protein At2g13820 OS=Arabidopsis thaliana GN=At2g13820 PE=1 SV=1
c12264_g1	novel_105	Q9FYK2	CML25_ARATH	Probable calcium-binding protein CML25 OS=Arabidopsis thaliana GN=CML25 PE=2 SV=1
c50086_g1	novel_46	O60307	MAST3_HUMAN	Microtubule-associated serine/threonine-protein kinase 3 OS=Homo sapiens GN=MAST3 PE=1 SV=2
c82099_g1	novel_14,novel_46,novel_96	Q39123	ATHB8_ARATH	Homeobox-leucine zipper protein ATHB-8 OS=Arabidopsis thaliana GN=ATHB-8 PE=1 SV=1
c53461_g1	novel_107	P93194	RPK1_IPONI	Receptor-like protein kinase OS=Ipomoea nil GN=INRPK1 PE=2 SV=2
c51816_g4	novel_97	P17407	21KD_DAUCA	21 kDa protein OS=Daucus carota PE=2 SV=1
c28504_g1	novel_24	P43509	CPR5_CAEEL	Cathepsin B-like cysteine proteinase 5 OS=Caenorhabditis elegans GN=cpr-5 PE=2 SV=1
c22234_g1	novel_97,novel_87	P19963	ALL1_OLEEU	Major pollen allergen Ole e 1 OS=Olea europaea PE=1 SV=2
c53239_g1	novel_78	Q9S850	SUOX_ARATH	Sulfite oxidase OS=Arabidopsis thaliana GN=SOX PE=1 SV=1
c58128_g1	novel_50	Q8RWQ4	RGAP7_ARATH	Rho GTPase-activating protein 7 OS=Arabidopsis thaliana GN=ROPGAP7 PE=2 SV=1
c58122_g2	novel_20	Q8RW96	2A5G_ARATH	Serine/threonine protein phosphatase 2A 59 kDa regulatory subunit B' gamma isoform OS=Arabidopsis thaliana GN=B'GAMMA PE=1 SV=2
c58359_g1	novel_72	O81825	DRL28_ARATH	Probable disease resistance protein At4g27220 OS=Arabidopsis thaliana GN=At4g27220 PE=2 SV=1
c4900_g1	novel_20	Q8GWR0	COX11_ARATH	Cytochrome c oxidase assembly protein COX11, mitochondrial OS=Arabidopsis thaliana GN=COX11 PE=2 SV=1
c41200_g1	novel_97	Q8DLI3	TIG_THEEB	Trigger factor OS=Thermosynechococcus elongatus (strain BP-1) GN=tig PE=3 SV=1
c51509_g1	novel_38	A3QJU3	ADCK4_DANRE	AarF domain-containing protein kinase 4 OS=Danio rerio GN=adck4 PE=3 SV=2
c37387_g1	novel_88	D3ZY60	PKHA8_RAT	Pleckstrin homology domain-containing family A member 8 OS=Rattus norvegicus GN=Plekha8 PE=1 SV=1
c57497_g1	novel_65	Q9SGH2	MBD9_ARATH	Methyl-CpG-binding domain-containing protein 9 OS=Arabidopsis thaliana GN=MBD9 PE=2 SV=1
c53986_g1	novel_112	Q9LX29	ACR4_ARATH	Serine/threonine-protein kinase-like protein ACR4 OS=Arabidopsis thaliana GN=ACR4 PE=1 SV=1
c26951_g1	novel_95	Q96471	DCAM_IPONI	S-adenosylmethionine decarboxylase proenzyme OS=Ipomoea nil GN=SAMDC PE=3 SV=1
c42229_g1	novel_96,novel_112	Q4KLL4	TM9S4_RAT	Transmembrane 9 superfamily member 4 OS=Rattus norvegicus GN=Tm9sf4 PE=2 SV=1
c49454_g1	novel_20	Q6NZQ4	PAXI1_MOUSE	PAX-interacting protein 1 OS=Mus musculus GN=Paxip1 PE=1 SV=1
c58077_g1	novel_96,novel_112,novel_46	Q54ZW0	PHG1B_DICDI	Putative phagocytic receptor 1b OS=Dictyostelium discoideum GN=phg1b PE=2 SV=1
c59083_g1	novel_40	Q39202	RLK1_ARATH	G-type lectin S-receptor-like serine/threonine-protein kinase RLK1 OS=Arabidopsis thaliana GN=RLK1 PE=2 SV=2
c71505_g1	novel_31	Q9FID8	Y5900_ARATH	Putative receptor-like protein kinase At5g39000 OS=Arabidopsis thaliana GN=At5g39000 PE=3 SV=1
c27051_g1	novel_96,novel_112	Q6DFN1	NDUF3_XENTR	NADH dehydrogenase [ubiquinone] 1 alpha subcomplex assembly factor 3 OS=Xenopus tropicalis GN=ndufaf3 PE=2 SV=1
c55080_g1	novel_50	Q8RWY4	NLP6_ARATH	Protein NLP6 OS=Arabidopsis thaliana GN=NLP6 PE=2 SV=2
c49687_g1	novel_88	Q84JL3	SINA3_ARATH	E3 ubiquitin-protein ligase SINAT3 OS=Arabidopsis thaliana GN=SINAT3 PE=2 SV=1
c43943_g1	novel_24,novel_14	Q8L8A7	GRF4_ARATH	Growth-regulating factor 4 OS=Arabidopsis thaliana GN=GRF4 PE=2 SV=1
c55063_g1	novel_46,novel_96	Q944A7	Y4523_ARATH	Probable serine/threonine-protein kinase At4g35230 OS=Arabidopsis thaliana GN=At4g35230 PE=1 SV=1
c41497_g1	novel_57	O81635	ATK4_ARATH	Kinesin-4 OS=Arabidopsis thaliana GN=ATK4 PE=1 SV=2
c39446_g1	novel_24	P0C2F6	RNHX1_ARATH	Putative ribonuclease H protein At1g65750 OS=Arabidopsis thaliana GN=At1g65750 PE=3 SV=1
c69746_g1	novel_96	Q52KD8	EAF6_XENLA	Chromatin modification-related protein MEAF6 OS=Xenopus laevis GN=meaf6 PE=2 SV=1
c36450_g1	novel_87	Q8S340	PPA22_ARATH	Purple acid phosphatase 22 OS=Arabidopsis thaliana GN=PAP22 PE=2 SV=1
c46282_g1	novel_64	Q9SZU7	KAI2_ARATH	Probable esterase KAI2 OS=Arabidopsis thaliana GN=KAI2 PE=1 SV=1
c57992_g3	novel_64	P35130	UBC2_MEDSA	Ubiquitin-conjugating enzyme E2 2 OS=Medicago sativa GN=UBC2 PE=2 SV=1
c59033_g1	novel_20	A4GSN8	NUA_ARATH	Nuclear-pore anchor OS=Arabidopsis thaliana GN=NUA PE=1 SV=1
c37441_g1	novel_84	P46519	LEA14_SOYBN	Desiccation protectant protein Lea14 homolog OS=Glycine max PE=2 SV=1
c104648_g1	novel_71	Q5BQ05	Y1838_ARATH	Uncharacterized protein At1g18380 OS=Arabidopsis thaliana GN=At1g18380 PE=2 SV=1
c58315_g1	novel_50	Q555C6	VP13B_DICDI	Putative vacuolar protein sorting-associated protein 13B OS=Dictyostelium discoideum GN=vps13B PE=3 SV=1
c12313_g1	novel_83	Q8L831	NUDT3_ARATH	Nudix hydrolase 3 OS=Arabidopsis thaliana GN=NUDT3 PE=1 SV=1
c46289_g1	novel_83	Q75HV0	CCP31_ORYSJ	Cyclin-P3-1 OS=Oryza sativa subsp. japonica GN=CYCP3-1 PE=3 SV=1
c53708_g1	novel_62	Q0VA16	WDR70_XENTR	WD repeat-containing protein 70 OS=Xenopus tropicalis GN=wdr70 PE=2 SV=1
c36451_g1	novel_97	A5GTG7	EFTS_SYNR3	Elongation factor Ts OS=Synechococcus sp. (strain RCC307) GN=tsf PE=3 SV=1
c51103_g2	novel_102	Q8RWC9	CIPK1_ARATH	CBL-interacting serine/threonine-protein kinase 1 OS=Arabidopsis thaliana GN=CIPK1 PE=1 SV=2
c20835_g1	novel_78	A8K979	ERI2_HUMAN	ERI1 exoribonuclease 2 OS=Homo sapiens GN=ERI2 PE=2 SV=2
c57370_g1	novel_107	Q9T014	SPA2_ARATH	Protein SPA1-RELATED 2 OS=Arabidopsis thaliana GN=SPA2 PE=1 SV=2
c11458_g1	novel_81	Q7SZN2	RN170_DANRE	E3 ubiquitin-protein ligase RNF170 OS=Danio rerio GN=rnf170 PE=2 SV=1
c56358_g1	novel_57	Q9SUQ3	Y4374_ARATH	Probable inactive receptor kinase At4g23740 OS=Arabidopsis thaliana GN=At4g23740 PE=2 SV=1
c57984_g1	novel_112	P30182	TOP2_ARATH	DNA topoisomerase 2 OS=Arabidopsis thaliana GN=TOP2 PE=2 SV=2
c57320_g1	novel_87	P50218	IDHC_TOBAC	Isocitrate dehydrogenase [NADP] OS=Nicotiana tabacum PE=2 SV=1
c56672_g1	novel_112,novel_96	Q9C942	CSE_ARATH	Caffeoylshikimate esterase OS=Arabidopsis thaliana GN=CSE PE=1 SV=1
c54790_g1	novel_97	Q8S9K3	VAR3_ARATH	Zinc finger protein VAR3, chloroplastic OS=Arabidopsis thaliana GN=VAR3 PE=1 SV=2
c53475_g1	novel_64	Q43147	C85A1_SOLLC	Cytochrome P450 85A1 OS=Solanum lycopersicum GN=CYP85A1 PE=2 SV=1
c45093_g1	novel_71	Q9FEE2	TON2_ARATH	Probable serine/threonine-protein phosphatase 2A regulatory subunit B'' subunit TON2 OS=Arabidopsis thaliana GN=TON2 PE=1 SV=1
c40601_g1	novel_83	O04681	PTI5_SOLLC	Pathogenesis-related genes transcriptional activator PTI5 OS=Solanum lycopersicum GN=PTI5 PE=2 SV=1
c26490_g1	novel_62	Q9S7Y1	BH030_ARATH	Transcription factor bHLH30 OS=Arabidopsis thaliana GN=BHLH30 PE=1 SV=1
c53242_g1	novel_57	Q7LL04	YQK1_SCHPO	UPF0676 protein C1494.01 OS=Schizosaccharomyces pombe (strain 972 / ATCC 24843) GN=SPCC1494.01 PE=3 SV=2
c37243_g1	novel_81	Q9LJI2	CCX3_ARATH	Cation/calcium exchanger 3 OS=Arabidopsis thaliana GN=CCX3 PE=2 SV=1
c48961_g1	novel_50	Q9SK03	RAP27_ARATH	Ethylene-responsive transcription factor RAP2-7 OS=Arabidopsis thaliana GN=RAP2-7 PE=2 SV=2
c56574_g2	novel_64	F4IDU4	MBOA1_ARATH	Lysophospholipid acyltransferase 1 OS=Arabidopsis thaliana GN=LPLAT1 PE=1 SV=1
c58233_g1	novel_20	O80436	PTR29_ARATH	Protein NRT1/ PTR FAMILY 5.5 OS=Arabidopsis thaliana GN=NPF5.5 PE=2 SV=1
c13349_g1	novel_14	Q8VYG9	PIRL9_ARATH	Plant intracellular Ras-group-related LRR protein 9 OS=Arabidopsis thaliana GN=PIRL9 PE=2 SV=1
c42419_g2	novel_64	P50165	TRNH_DATST	Tropinone reductase homolog OS=Datura stramonium PE=2 SV=1
c51819_g1	novel_112	Q3EBF7	SLD2_ARATH	Delta(8)-fatty-acid desaturase 2 OS=Arabidopsis thaliana GN=SLD2 PE=1 SV=1
c69569_g1	novel_77	Q94B46	FBL74_ARATH	F-box/LRR-repeat protein At4g14096 OS=Arabidopsis thaliana GN=At4g14096 PE=2 SV=1
c38267_g1	novel_27	Q9M390	PTR1_ARATH	Protein NRT1/ PTR FAMILY 8.1 OS=Arabidopsis thaliana GN=NPF8.1 PE=1 SV=1
c50954_g2	novel_20	C0LGX3	HSL2_ARATH	LRR receptor-like serine/threonine-protein kinase HSL2 OS=Arabidopsis thaliana GN=HSL2 PE=2 SV=1
c59613_g3	novel_112	C0LGP4	Y3475_ARATH	Probable LRR receptor-like serine/threonine-protein kinase At3g47570 OS=Arabidopsis thaliana GN=At3g47570 PE=2 SV=1
c55610_g1	novel_112	O24145	4CL1_TOBAC	4-coumarate--CoA ligase 1 OS=Nicotiana tabacum GN=4CL1 PE=2 SV=1
c49867_g1	novel_40	P27612	PLAP_MOUSE	Phospholipase A-2-activating protein OS=Mus musculus GN=Plaa PE=1 SV=4
c84593_g1	novel_87	A4QKL2	PSAJ_CAPBU	Photosystem I reaction center subunit IX OS=Capsella bursa-pastoris GN=psaJ PE=3 SV=1
c56658_g1	novel_96	Q8RWJ7	SHH2_ARATH	Protein SAWADEE HOMEODOMAIN HOMOLOG 2 OS=Arabidopsis thaliana GN=SHH2 PE=2 SV=1
c50184_g3	novel_77	Q8GW64	PTHC_ARATH	Peptidyl-tRNA hydrolase, chloroplastic OS=Arabidopsis thaliana GN=At1g18440 PE=2 SV=2
c18059_g1	novel_112	O82598	TIP13_ARATH	Aquaporin TIP1-3 OS=Arabidopsis thaliana GN=TIP1-3 PE=1 SV=1
c24418_g1	novel_78	Q8BH24	TM9S4_MOUSE	Transmembrane 9 superfamily member 4 OS=Mus musculus GN=Tm9sf4 PE=2 SV=1
c59392_g3	novel_31	Q9SCZ4	FERON_ARATH	Receptor-like protein kinase FERONIA OS=Arabidopsis thaliana GN=FER PE=1 SV=1
c24871_g1	novel_102	Q9FIK7	THIC2_ARATH	Probable acetyl-CoA acetyltransferase, cytosolic 2 OS=Arabidopsis thaliana GN=At5g47720 PE=2 SV=1
c54709_g1	novel_62	Q03554	GOT1_YEAST	Protein transport protein GOT1 OS=Saccharomyces cerevisiae (strain ATCC 204508 / S288c) GN=GOT1 PE=1 SV=1
c19026_g1	novel_3	Q39030	KPK2_ARATH	Serine/threonine-protein kinase AtPK2/AtPK19 OS=Arabidopsis thaliana GN=ATPK2 PE=1 SV=2
c49303_g1	novel_14	Q9LZC5	GDL73_ARATH	GDSL esterase/lipase At5g03820 OS=Arabidopsis thaliana GN=At5g03820 PE=3 SV=1
c47810_g1	novel_88	Q9S7M9	P24B2_ARATH	Transmembrane emp24 domain-containing protein p24beta2 OS=Arabidopsis thaliana GN=At3g07680 PE=1 SV=1
c55524_g3	novel_87	Q4V3C8	PDPK2_ARATH	3-phosphoinositide-dependent protein kinase 2 OS=Arabidopsis thaliana GN=PDPK2 PE=1 SV=1
c54742_g2	novel_71	P37216	AROG_SOLLC	Phospho-2-dehydro-3-deoxyheptonate aldolase 2, chloroplastic OS=Solanum lycopersicum PE=2 SV=1
c47016_g1	novel_3	Q9ZRD6	YKT61_ARATH	VAMP-like protein YKT61 OS=Arabidopsis thaliana GN=YKT61 PE=2 SV=1
c58954_g1	novel_1,novel_7,novel_6	Q9ZU11	ATB15_ARATH	Homeobox-leucine zipper protein ATHB-15 OS=Arabidopsis thaliana GN=ATHB-15 PE=1 SV=1
c55580_g1	novel_13,novel_10,novel_72	Q9T048	DRL27_ARATH	Disease resistance protein At4g27190 OS=Arabidopsis thaliana GN=At4g27190 PE=2 SV=1
c58400_g1	novel_10	Q67XX3	FB252_ARATH	F-box protein At5g06550 OS=Arabidopsis thaliana GN=At5g06550 PE=2 SV=1
c32558_g1	novel_79	Q8W485	Y5010_ARATH	Uncharacterized protein At5g50100, mitochondrial OS=Arabidopsis thaliana GN=At5g50100 PE=2 SV=1
c42995_g1	novel_20	Q940H3	TBL36_ARATH	Protein trichome birefringence-like 36 OS=Arabidopsis thaliana GN=TBL36 PE=2 SV=1
c59455_g1	novel_96,novel_112,novel_83,novel_46	Q84V03	FB348_ARATH	F-box protein At2g16365 OS=Arabidopsis thaliana GN=At2g16365 PE=2 SV=2
c59086_g1	novel_77	P22200	KPYC_SOLTU	Pyruvate kinase, cytosolic isozyme OS=Solanum tuberosum PE=2 SV=1
c50326_g1	novel_50	P47927	AP2_ARATH	Floral homeotic protein APETALA 2 OS=Arabidopsis thaliana GN=AP2 PE=1 SV=1
c18675_g1	novel_97	P37121	C76A1_SOLME	Cytochrome P450 76A1 (Fragment) OS=Solanum melongena GN=CYP76A1 PE=2 SV=1
c55846_g1	novel_10	Q7XA39	RGA4_SOLBU	Putative disease resistance protein RGA4 OS=Solanum bulbocastanum GN=RGA4 PE=2 SV=1
c54682_g1	novel_71	F6HQ26	RU1C_VITVI	U1 small nuclear ribonucleoprotein C OS=Vitis vinifera GN=VIT_07s0104g01170 PE=3 SV=1
c54979_g1	novel_31	Q9DE27	RUVB2_XENLA	RuvB-like 2 OS=Xenopus laevis GN=ruvbl2 PE=2 SV=1
c23362_g1	novel_84	P42158	KC1D_ARATH	Casein kinase I isoform delta-like OS=Arabidopsis thaliana GN=At4g26100 PE=2 SV=2
c45956_g1	novel_112	Q94EI3	PE192_ARATH	Peroxisome biogenesis protein 19-2 OS=Arabidopsis thaliana GN=PEX19-2 PE=1 SV=1
c45978_g1	novel_88	P82024	RR21_SPIOL	30S ribosomal protein S21, chloroplastic (Fragment) OS=Spinacia oleracea GN=rps21 PE=1 SV=1
c52375_g1	novel_77	O24371	LOX31_SOLTU	Linoleate 13S-lipoxygenase 3-1, chloroplastic OS=Solanum tuberosum GN=LOX3.1 PE=1 SV=1
c53541_g1	novel_20	P40222	TXLNA_HUMAN	Alpha-taxilin OS=Homo sapiens GN=TXLNA PE=1 SV=3
c53230_g1	novel_84	Q9SZL8	FRS5_ARATH	Protein FAR1-RELATED SEQUENCE 5 OS=Arabidopsis thaliana GN=FRS5 PE=2 SV=1
c57284_g1	novel_112	P10538	AMYB_SOYBN	Beta-amylase OS=Glycine max GN=BMY1 PE=1 SV=3
c58981_g1	novel_77	Q6P3R1	KIF22_XENTR	Kinesin-like protein KIF22 OS=Xenopus tropicalis GN=kif22 PE=2 SV=1
c33579_g1	novel_55	Q9Y2M2	SSUH2_HUMAN	Protein SSUH2 homolog OS=Homo sapiens GN=SSUH2 PE=1 SV=1
c49080_g1	novel_112,novel_96	Q05431	APX1_ARATH	L-ascorbate peroxidase 1, cytosolic OS=Arabidopsis thaliana GN=APX1 PE=1 SV=2
c18564_g2	novel_8,novel_72	Q38834	R13L4_ARATH	Disease resistance RPP13-like protein 4 OS=Arabidopsis thaliana GN=RPP13L4 PE=2 SV=2
c32254_g1	novel_19	Q9LRR4	R13L1_ARATH	Putative disease resistance RPP13-like protein 1 OS=Arabidopsis thaliana GN=RPPL1 PE=3 SV=1
c51850_g2	novel_81	Q9LQL2	PTR14_ARATH	Protein NRT1/ PTR FAMILY 7.3 OS=Arabidopsis thaliana GN=NPF7.3 PE=1 SV=2
c12987_g1	novel_72,novel_8	Q9SW18	CHLM_ARATH	Magnesium protoporphyrin IX methyltransferase, chloroplastic OS=Arabidopsis thaliana GN=CHLM PE=1 SV=1
c77845_g1	novel_46	Q9ZPY8	AIB_ARATH	Transcription factor ABA-INDUCIBLE bHLH-TYPE OS=Arabidopsis thaliana GN=AIB PE=2 SV=2
c33991_g1	novel_57	Q8LEM8	RL373_ARATH	60S ribosomal protein L37-3 OS=Arabidopsis thaliana GN=RPL37C PE=3 SV=1
c96874_g1	novel_96	Q8SAG3	ADF_VITVI	Actin-depolymerizing factor OS=Vitis vinifera PE=2 SV=1
c56440_g1	novel_50	Q9SK03	RAP27_ARATH	Ethylene-responsive transcription factor RAP2-7 OS=Arabidopsis thaliana GN=RAP2-7 PE=2 SV=2
c58676_g1	novel_57	P10978	POLX_TOBAC	Retrovirus-related Pol polyprotein from transposon TNT 1-94 OS=Nicotiana tabacum PE=2 SV=1
c58722_g1	novel_66	Q6LA54	YF48_SCHPO	Uncharacterized WD repeat-containing protein C3H5.08c OS=Schizosaccharomyces pombe (strain 972 / ATCC 24843) GN=SPAC3H5.08c PE=1 SV=2
c49447_g1	novel_32	P46897	ATHB7_ARATH	Homeobox-leucine zipper protein ATHB-7 OS=Arabidopsis thaliana GN=ATHB-7 PE=2 SV=2
c55836_g2	novel_50	Q40392	TMVRN_NICGU	TMV resistance protein N OS=Nicotiana glutinosa GN=N PE=1 SV=1
c35286_g1	novel_7,novel_1	P44979	Y1010_HAEIN	Uncharacterized oxidoreductase HI_1010 OS=Haemophilus influenzae (strain ATCC 51907 / DSM 11121 / KW20 / Rd) GN=HI_1010 PE=3 SV=1
c57622_g2	novel_38	Q55GD2	Y8328_DICDI	Protein DDB_G0268328 OS=Dictyostelium discoideum GN=DDB_G0268328 PE=4 SV=1
c39212_g1	novel_110	Q8IYB8	SUV3_HUMAN	ATP-dependent RNA helicase SUPV3L1, mitochondrial OS=Homo sapiens GN=SUPV3L1 PE=1 SV=1
c40487_g1	novel_46	O42929	DENR_SCHPO	Translation machinery-associated protein 22 OS=Schizosaccharomyces pombe (strain 972 / ATCC 24843) GN=tma22 PE=3 SV=1
c44006_g1	novel_40	P12859	G3PB_PEA	Glyceraldehyde-3-phosphate dehydrogenase B, chloroplastic OS=Pisum sativum GN=GAPB PE=1 SV=2
c59058_g1	novel_10,novel_72	Q7XA40	RGA3_SOLBU	Putative disease resistance protein RGA3 OS=Solanum bulbocastanum GN=RGA3 PE=2 SV=2
c53301_g1	novel_112	Q6ESG1	BASS4_ORYSJ	Probable sodium/metabolite cotransporter BASS4, chloroplastic OS=Oryza sativa subsp. japonica GN=BASS4 PE=3 SV=1
c57097_g1	novel_40	Q9LKI5	XPF_ARATH	DNA repair endonuclease UVH1 OS=Arabidopsis thaliana GN=UVH1 PE=1 SV=2
c54328_g1	novel_3	Q9LIN2	GDL53_ARATH	GDSL esterase/lipase At3g26430 OS=Arabidopsis thaliana GN=At3g26430 PE=2 SV=1
c58594_g1	novel_66	Q9LR72	PPR7_ARATH	Putative pentatricopeptide repeat-containing protein At1g03510 OS=Arabidopsis thaliana GN=PCMP-E3 PE=3 SV=1
c40624_g1	novel_79	P51412	RK21_ARATH	50S ribosomal protein L21, chloroplastic OS=Arabidopsis thaliana GN=RPL21 PE=2 SV=1
c28189_g1	novel_62	Q9XFB0	YAB2_ARATH	Putative axial regulator YABBY 2 OS=Arabidopsis thaliana GN=YAB2 PE=2 SV=1
c54605_g1	novel_46	Q9XGM2	MRE11_ARATH	Double-strand break repair protein MRE11 OS=Arabidopsis thaliana GN=MRE11 PE=2 SV=1
c54218_g2	novel_55	Q9SZ46	C82C4_ARATH	Cytochrome P450 82C4 OS=Arabidopsis thaliana GN=CYP82C4 PE=2 SV=1
c49101_g2	novel_89	Q96GS6	AB17A_HUMAN	Alpha/beta hydrolase domain-containing protein 17A OS=Homo sapiens GN=ABHD17A PE=1 SV=1
c89162_g1	novel_20	Q43191	LOX15_SOLTU	Probable linoleate 9S-lipoxygenase 5 OS=Solanum tuberosum GN=LOX1.5 PE=2 SV=1
c56708_g1	novel_112,novel_96	Q9SXA1	P4KA1_ARATH	Phosphatidylinositol 4-kinase alpha 1 OS=Arabidopsis thaliana GN=PI4KA1 PE=1 SV=2
c40223_g1	novel_112	P0C8Q9	Y5902_ARATH	Uncharacterized protein At5g19025 OS=Arabidopsis thaliana GN=At5g19025 PE=2 SV=3
c47711_g1	novel_97	Q4LDF9	OEP37_PEA	Outer envelope pore protein 37, chloroplastic OS=Pisum sativum GN=OEP37 PE=1 SV=1
c52445_g1	novel_81	Q94B46	FBL74_ARATH	F-box/LRR-repeat protein At4g14096 OS=Arabidopsis thaliana GN=At4g14096 PE=2 SV=1
c31771_g1	novel_1,novel_7	Q8RU27	UPTG2_SOLTU	Alpha-1,4-glucan-protein synthase [UDP-forming] 2 OS=Solanum tuberosum GN=UPTG2 PE=1 SV=1
c55279_g1	novel_83	Q5FPX9	ENGB_GLUOX	Probable GTP-binding protein EngB OS=Gluconobacter oxydans (strain 621H) GN=engB PE=3 SV=1
c45124_g1	novel_31	Q9SCZ4	FERON_ARATH	Receptor-like protein kinase FERONIA OS=Arabidopsis thaliana GN=FER PE=1 SV=1
c56259_g1	novel_3	Q8H1S4	ACCH3_ARATH	1-aminocyclopropane-1-carboxylate oxidase homolog 3 OS=Arabidopsis thaliana GN=At1g06650 PE=2 SV=1
c41297_g1	novel_96,novel_112	Q8S9G6	T5AT_TAXWC	Taxadien-5-alpha-ol O-acetyltransferase OS=Taxus wallichiana var. chinensis PE=2 SV=1
c39296_g2	novel_6	Q42954	KPYC_TOBAC	Pyruvate kinase, cytosolic isozyme OS=Nicotiana tabacum PE=2 SV=1
c53464_g1	novel_97	Q9SIN1	TTL3_ARATH	Inactive TPR repeat-containing thioredoxin TTL3 OS=Arabidopsis thaliana GN=TTL3 PE=1 SV=2
c53584_g1	novel_81	Q2MHE4	HT1_ARATH	Serine/threonine-protein kinase HT1 OS=Arabidopsis thaliana GN=HT1 PE=1 SV=1
c53911_g1	novel_97	Q6P3R1	KIF22_XENTR	Kinesin-like protein KIF22 OS=Xenopus tropicalis GN=kif22 PE=2 SV=1
c37363_g1	novel_97	F4K5K4	TBL5_ARATH	Protein trichome birefringence-like 5 OS=Arabidopsis thaliana GN=TBL5 PE=2 SV=1
c36117_g1	novel_62	Q17QN8	CL049_BOVIN	UPF0454 protein C12orf49 homolog OS=Bos taurus PE=2 SV=1
c43229_g1	novel_52	O48921	C97B2_SOYBN	Cytochrome P450 97B2, chloroplastic OS=Glycine max GN=CYP97B2 PE=2 SV=1
c57842_g4	novel_16	Q9SHF3	AGO2_ARATH	Protein argonaute 2 OS=Arabidopsis thaliana GN=AGO2 PE=1 SV=1
c43308_g1	novel_96	Q9RKU5	ALLB_STRCO	Allantoinase OS=Streptomyces coelicolor (strain ATCC BAA-471 / A3(2) / M145) GN=allB PE=3 SV=1
c37219_g1	novel_71	P52581	IFRH_LUPAL	Isoflavone reductase homolog OS=Lupinus albus PE=2 SV=1
c51668_g1	novel_55	Q9SKX5	PAO2_ARATH	Probable polyamine oxidase 2 OS=Arabidopsis thaliana GN=PAO2 PE=2 SV=1
c50386_g1	novel_3	Q940Z1	PPR51_ARATH	Pentatricopeptide repeat-containing protein At1g19525 OS=Arabidopsis thaliana GN=At1g19525 PE=2 SV=2
c56791_g1	novel_20	Q54M40	PIGC_DICDI	Putative phosphatidylinositol N-acetylglucosaminyltransferase subunit C OS=Dictyostelium discoideum GN=pigC PE=3 SV=1
c42085_g1	novel_96,novel_112	Q9P7W0	OPA3_SCHPO	OPA3-like protein OS=Schizosaccharomyces pombe (strain 972 / ATCC 24843) GN=SPBC1703.11 PE=3 SV=1
c48923_g3	novel_87	O48786	C734A_ARATH	Cytochrome P450 734A1 OS=Arabidopsis thaliana GN=CYP734A1 PE=2 SV=1
c109202_g1	novel_83	A4QLM0	PSBB_LOBMA	Photosystem II CP47 chlorophyll apoprotein OS=Lobularia maritima GN=psbB PE=3 SV=1
c49496_g1	novel_14,novel_24	P87137	YDM6_SCHPO	Uncharacterized protein C57A7.06 OS=Schizosaccharomyces pombe (strain 972 / ATCC 24843) GN=SPAC57A7.06 PE=1 SV=1
c96166_g1	novel_89	Q948R8	THH1_ARATH	Protein TOM THREE HOMOLOG 1 OS=Arabidopsis thaliana GN=THH1 PE=2 SV=1
c23849_g1	novel_96	O24621	SIGC_ARATH	RNA polymerase sigma factor sigC OS=Arabidopsis thaliana GN=SIGC PE=2 SV=1
c34372_g1	novel_55	Q9SL56	GLPT5_ARATH	Putative glycerol-3-phosphate transporter 5 OS=Arabidopsis thaliana GN=At2g13100 PE=2 SV=2
c55064_g2	novel_87	Q9M0M2	AB9B_ARATH	ABC transporter B family member 9 OS=Arabidopsis thaliana GN=ABCB9 PE=3 SV=2
c55221_g1	novel_77	Q9SV30	GATA8_ARATH	GATA transcription factor 8 OS=Arabidopsis thaliana GN=GATA8 PE=2 SV=1
c46405_g1	novel_3	Q9FFF1	FRL1A_ARATH	FRIGIDA-like protein 1 OS=Arabidopsis thaliana GN=FRL1 PE=1 SV=1
c54415_g2	novel_57	C0LGQ5	GSO1_ARATH	LRR receptor-like serine/threonine-protein kinase GSO1 OS=Arabidopsis thaliana GN=GSO1 PE=2 SV=1
c24281_g1	novel_66	Q944A6	SNF4_ARATH	Sucrose nonfermenting 4-like protein OS=Arabidopsis thaliana GN=SNF4 PE=1 SV=1
c59565_g1	novel_81,novel_19,novel_72	Q40392	TMVRN_NICGU	TMV resistance protein N OS=Nicotiana glutinosa GN=N PE=1 SV=1
c50676_g1	novel_24,novel_14	Q6AWX7	GRF12_ORYSJ	Growth-regulating factor 12 OS=Oryza sativa subsp. japonica GN=GRF12 PE=2 SV=1
c58120_g1	novel_16	Q499W2	SLD5_RAT	DNA replication complex GINS protein SLD5 OS=Rattus norvegicus GN=Gins4 PE=2 SV=1
c27198_g1	novel_100	Q499R4	YRDC_RAT	YrdC domain-containing protein, mitochondrial OS=Rattus norvegicus GN=Yrdc PE=2 SV=1
c12219_g1	novel_107	Q76FK4	NOL8_HUMAN	Nucleolar protein 8 OS=Homo sapiens GN=NOL8 PE=1 SV=1
c65006_g1	novel_96	Q38967	AAP2_ARATH	Amino acid permease 2 OS=Arabidopsis thaliana GN=AAP2 PE=1 SV=1
c76135_g1	novel_31	Q9FID8	Y5900_ARATH	Putative receptor-like protein kinase At5g39000 OS=Arabidopsis thaliana GN=At5g39000 PE=3 SV=1
c39341_g1	novel_79	Q55CU8	RSC5_DICDI	Random slug protein 5 OS=Dictyostelium discoideum GN=rsc5 PE=2 SV=1
c56610_g1	novel_77	Q9SAK5	APL_ARATH	Myb family transcription factor APL OS=Arabidopsis thaliana GN=APL PE=2 SV=2
c51735_g1	novel_13	Q9LMU1	EGY3_ARATH	Probable zinc metallopeptidase EGY3, chloroplastic OS=Arabidopsis thaliana GN=EGY3 PE=2 SV=1
c68326_g1	novel_96,novel_112	P15722	PLY59_SOLLC	Probable pectate lyase P59 OS=Solanum lycopersicum GN=LAT59 PE=2 SV=1
c45335_g1	novel_87	Q8GWB7	GUX6_ARATH	Putative glucuronosyltransferase PGSIP6 OS=Arabidopsis thaliana GN=PGSIP6 PE=2 SV=1
c93015_g1	novel_107	Q8QZZ7	TPRKB_MOUSE	EKC/KEOPS complex subunit Tprkb OS=Mus musculus GN=Tprkb PE=2 SV=1
c51946_g1	novel_112	Q570P7	DUSL1_ARATH	Probable inactive dual specificity protein phosphatase-like At4g18593 OS=Arabidopsis thaliana GN=At4g18593 PE=2 SV=1
c55434_g1	novel_96,novel_112	Q9T072	BH025_ARATH	Transcription factor bHLH25 OS=Arabidopsis thaliana GN=BHLH25 PE=2 SV=2
c50387_g1	novel_96	Q8S2T1	DDPS6_ARATH	Dehydrodolichyl diphosphate synthase 6 OS=Arabidopsis thaliana GN=At2g17570 PE=2 SV=2
c46095_g1	novel_66	Q9CAJ9	Y1385_ARATH	BTB/POZ domain-containing protein At1g63850 OS=Arabidopsis thaliana GN=At1g63850 PE=1 SV=1
c56545_g1	novel_84	Q9FE20	PBS1_ARATH	Serine/threonine-protein kinase PBS1 OS=Arabidopsis thaliana GN=PBS1 PE=1 SV=1
c58263_g1	novel_46	C0LGP4	Y3475_ARATH	Probable LRR receptor-like serine/threonine-protein kinase At3g47570 OS=Arabidopsis thaliana GN=At3g47570 PE=2 SV=1
c50218_g1	novel_79	Q94C11	SUGP1_ARATH	SURP and G-patch domain-containing protein 1-like protein OS=Arabidopsis thaliana GN=At3g52120 PE=2 SV=1
c19612_g1	novel_77	Q8H5N9	PIP21_ORYSJ	Probable aquaporin PIP2-1 OS=Oryza sativa subsp. japonica GN=PIP2-1 PE=2 SV=1
c105448_g1	novel_95	Q569Z2	XPO7B_XENLA	Exportin-7-B OS=Xenopus laevis GN=xpo7-b PE=2 SV=1
c12334_g1	novel_71	Q9LDD4	ARID2_ARATH	AT-rich interactive domain-containing protein 2 OS=Arabidopsis thaliana GN=ARID2 PE=2 SV=1
c102389_g1	novel_3	Q9FUM1	EF1G_PRUAV	Elongation factor 1-gamma OS=Prunus avium PE=2 SV=1
c48766_g1	novel_96,novel_112,novel_46	Q9LND7	SKI16_ARATH	F-box protein SKIP16 OS=Arabidopsis thaliana GN=SKIP16 PE=1 SV=1
c22420_g1	novel_71	Q8GYB8	OPR2_ARATH	12-oxophytodienoate reductase 2 OS=Arabidopsis thaliana GN=OPR2 PE=1 SV=2
c52503_g1	novel_112	Q91YR5	MET13_MOUSE	Methyltransferase-like protein 13 OS=Mus musculus GN=Mettl13 PE=1 SV=1
c59412_g1	novel_79	Q9BWH6	RPAP1_HUMAN	RNA polymerase II-associated protein 1 OS=Homo sapiens GN=RPAP1 PE=1 SV=3
c96478_g1	novel_27	Q5NE24	NSP2_MEDTR	Nodulation-signaling pathway 2 protein OS=Medicago truncatula GN=NSP2 PE=1 SV=1
c58444_g1	novel_57	Q9FJD0	VP26A_ARATH	Vacuolar protein sorting-associated protein 26A OS=Arabidopsis thaliana GN=VPS26A PE=2 SV=1
c51551_g1	novel_55	Q9M8Y0	SEC_ARATH	Probable UDP-N-acetylglucosamine--peptide N-acetylglucosaminyltransferase SEC OS=Arabidopsis thaliana GN=SEC PE=2 SV=1
c24016_g1	novel_87	Q8VWQ4	WRK56_ARATH	Probable WRKY transcription factor 56 OS=Arabidopsis thaliana GN=WRKY56 PE=2 SV=1
c57255_g1	novel_96,novel_112	Q7XSA2	AGO1B_ORYSJ	Protein argonaute 1B OS=Oryza sativa subsp. japonica GN=AGO1B PE=2 SV=3
c52796_g2	novel_88	P48731	ATH1_ARATH	Homeobox protein ATH1 OS=Arabidopsis thaliana GN=ATH1 PE=1 SV=1
c49275_g1	novel_31	D7STK2	GATC_VITVI	Glutamyl-tRNA(Gln) amidotransferase subunit C, chloroplastic/mitochondrial OS=Vitis vinifera GN=GATC PE=3 SV=1
c59300_g1	novel_31	Q9FID9	Y5389_ARATH	Probable receptor-like protein kinase At5g38990 OS=Arabidopsis thaliana GN=At5g38990 PE=2 SV=1
c11673_g1	novel_19	Q9LF61	XPT_ARATH	Xylulose 5-phosphate/phosphate translocator, chloroplastic OS=Arabidopsis thaliana GN=XPT PE=2 SV=1
c46326_g1	novel_77	Q9FMK7	BT1_ARATH	BTB/POZ and TAZ domain-containing protein 1 OS=Arabidopsis thaliana GN=BT1 PE=1 SV=1
c44066_g1	novel_3	Q0JIC2	GAM1_ORYSJ	Transcription factor GAMYB OS=Oryza sativa subsp. japonica GN=GAM1 PE=2 SV=1
c58851_g1	novel_14	Q5TEA6	SE1L2_HUMAN	Protein sel-1 homolog 2 OS=Homo sapiens GN=SEL1L2 PE=1 SV=2
c36752_g1	novel_112,novel_96	Q94AA4	PFKA3_ARATH	ATP-dependent 6-phosphofructokinase 3 OS=Arabidopsis thaliana GN=PFK3 PE=1 SV=1
