# Supplementary material for: miRNAs involved in the development and differentiation of fertile and sterile flowers in Viburnum macrocephalum f. keteleeri
Source: BMC Genomics. 2017 Oct 13;18:783. doi: 10.1186/s12864-017-4180-x (PMC5640959; doi:10.1186/s12864-017-4180-x)
Supplement: Supplementary file 16 — Normalized expression of miRNAs. Log2 Fold_change and p-value are obtained for searching differentially expressed miRNAs. (XLSX 13 kb) [file 12864_2017_4180_MOESM16_ESM.xlsx]

## Sheet: 16VMSvsVMF.DE
Additional file 16. Normalized expression of miRNAs. log2.Fold_change and p.value are obtained for searching differentially expressed miRNAs.
sRNA	VMS	VMF	log2.Fold_change.	p.value	q.value.Storey.et.al..2003.
miR156a-5p	18782.4	2912.14	2.6892	0	0
miR157a-5p	2028.28	9269.64	-2.1923	0	0
miR162a-3p	11183.3	24664.4	-1.1411	0	0
miR167a-5p	277.846	4033.25	-3.8596	0	0
miR167d	194.492	2693.39	-3.7916	0	0
miR319a	8307.61	56930.4	-2.7767	0	0
miR319c	4612.25	23584.3	-2.3543	0	0
miR394a	15351	4005.91	1.9381	0	0
miR396a-5p	5390.22	11689.6	-1.1168	0	0
novel_1	136395	43846.2	1.6373	0	0
novel_23	3917.63	8531.35	-1.1228	0	0
novel_25	4292.73	8845.81	-1.0431	0	0
novel_41	291.739	2160.18	-2.8884	0	0
novel_45	13.8923	2392.61	-7.4282	0	0
novel_68	2486.72	18703.3	-2.911	0	0
novel_8	6362.68	14095.9	-1.1476	0	0
novel_46	2403.37	369.145	2.7028	1.4627e-271	6.4595e-272
novel_32	7154.54	2802.77	1.352	4.0074e-229	1.6282e-229
miR171a-3p	1153.06	68.3602	4.0762	6.8606e-205	2.6802e-205
novel_14	430.662	1326.19	-1.6227	1.0816e-160	3.7883e-161
miR157d	97.2462	628.914	-2.6931	1.5915e-124	5.2146e-125
novel_84	1430.91	341.801	2.0657	1.1997e-107	3.8082e-108
novel_50	27.7846	369.145	-3.7318	6.6749e-92	1.9941e-92
miR396a-3p	55.5693	410.161	-2.8838	2.3055e-86	6.6908e-87
novel_98	83.3539	314.457	-1.9155	1.3656e-46	3.5567e-47
novel_78	180.6	13.672	3.7235	3.0874e-31	7.8401e-32
novel_110	652.939	218.753	1.5776	9.4639e-31	2.3446e-31
miR393a-5p	97.2462	259.769	-1.4175	1.1132e-28	2.6296e-29
miR162a-5p	0	95.7043	-7.5805	7.3718e-25	1.7018e-25
novel_48	97.2462	0	7.6036	5.5949e-21	1.2629e-21
novel_65	13.8923	95.7043	-2.7843	6.3807e-21	1.409e-21
miR167c-5p	0	68.3602	-7.0951	6.2588e-19	1.3526e-19
miR396b-3p	27.7846	109.376	-1.9769	8.8899e-18	1.8428e-18
miR172e-3p	13.8923	82.0322	-2.5619	4.7471e-17	9.6438e-18
miR165a-3p	402.877	150.392	1.4216	5.5707e-16	1.0676e-16
miR398a-3p	69.4616	0	7.1181	7.679e-16	1.4444e-16
novel_77	347.308	123.048	1.497	1.7928e-15	3.3109e-16
novel_88	13.8923	68.3602	-2.2989	2.8745e-13	5.1224e-14
miR156g	55.5693	0	6.7962	3.9241e-13	6.8722e-14
novel_67	0	41.0161	-6.3581	1.7896e-12	3.0296e-13
miR8175	666.831	328.129	1.0231	4.4657e-12	7.3161e-13
novel_97	83.3539	13.672	2.608	1.6425e-10	2.6069e-11
novel_95	41.677	0	6.3812	2.6492e-10	4.1398e-11
novel_71	41.677	95.7043	-1.1993	7.7466e-10	1.1922e-10
novel_82	13.8923	54.6882	-1.9769	1.2618e-09	1.913e-10
novel_60	0	27.3441	-5.7732	6.0002e-09	8.9628e-10
miR156j	27.7846	0	5.7962	2.5614e-07	3.6136e-08
novel_69	27.7846	0	5.7962	2.5614e-07	3.6136e-08
miR171b-3p	333.416	164.064	1.0231	9.8938e-07	1.3767e-07
novel_103	13.8923	41.0161	-1.5619	3.2752e-06	4.4357e-07
novel_7	13.8923	41.0161	-1.5619	3.2752e-06	4.4357e-07
miR398b-3p	83.3539	27.3441	1.608	2.6678e-05	3.5193e-06
miR156h	0	13.672	-4.7732	4.2135e-05	5.2193e-06
miR845a	0	13.672	-4.7732	4.2135e-05	5.2193e-06
novel_73	0	13.672	-4.7732	4.2135e-05	5.2193e-06
miR166e-5p	13.8923	0	4.7962	0.00040894	4.4189e-05
miR169a-5p	13.8923	0	4.7962	0.00040894	4.4189e-05
miR169b-5p	13.8923	0	4.7962	0.00040894	4.4189e-05
miR169h	13.8923	0	4.7962	0.00040894	4.4189e-05
novel_16	13.8923	0	4.7962	0.00040894	4.4189e-05
novel_3	13.8923	0	4.7962	0.00040894	4.4189e-05
novel_52	13.8923	0	4.7962	0.00040894	4.4189e-05
novel_81	13.8923	0	4.7962	0.00040894	4.4189e-05
novel_83	13.8923	0	4.7962	0.00040894	4.4189e-05
novel_87	97.2462	41.0161	1.2455	0.0006433	6.8782e-05
novel_24	69.4616	27.3441	1.345	0.0015869	0.00016448
novel_62	69.4616	27.3441	1.345	0.0015869	0.00016448
novel_102	83.3539	41.0161	1.0231	0.014419	0.0014501
novel_100	55.5693	27.3441	1.0231	0.045753	0.0044686
