# Supplementary material for: miRNAs involved in the development and differentiation of fertile and sterile flowers in Viburnum macrocephalum f. keteleeri
Source: BMC Genomics. 2017 Oct 13;18:783. doi: 10.1186/s12864-017-4180-x (PMC5640959; doi:10.1186/s12864-017-4180-x)
Supplement: Supplementary file 17 — Up-regulated miRNAs in VMS and related mRNA. (XLSX 10 kb) [file 12864_2017_4180_MOESM17_ESM.xlsx]

## Sheet: VMSvsVMF.miRNA.upmiRNA_downmRNA
Additional file 17. Up-regulated miRNAs in VMS and related mRNA.
sRNA	VMS	VMF	log2.Fold_change.	p.value	q.value.Storey.et.al..2003.	up/down	Related mRNA
novel_1	136395	43846.2	1.6373	0	0	up	c35286_g1
novel_83	13.8923	0	4.7962	0.00040894	4.4189e-05	up	c45696_g1,c47124_g1,c59059_g1
novel_102	83.3539	41.0161	1.0231	0.014419	0.0014501	up	c51103_g2
novel_3	13.8923	0	4.7962	0.00040894	4.4189e-05	up	c44066_g1
novel_32	7154.54	2802.77	1.352	4.0074e-229	1.6282e-229	up	c49051_g1,c39765_g1,c49447_g1
novel_81	13.8923	0	4.7962	0.00040894	4.4189e-05	up	c51850_g2,c41678_g1
miR394a	15351	4005.91	1.9381	0	0	up	c18176_g1
novel_110	652.939	218.753	1.5776	9.4639e-31	2.3446e-31	up	c51296_g1
novel_24	69.4616	27.3441	1.345	0.0015869	0.00016448	up	c43943_g1
miR156a-5p	18782.4	2912.14	2.6892	0	0	up	c37846_g1,c38272_g1,c45290_g1,c51834_g2,c53766_g1,c57122_g1,c57502_g2
miR8175	666.831	328.129	1.0231	4.4657e-12	7.3161e-13	up	c58010_g3
novel_16	13.8923	0	4.7962	0.00040894	4.4189e-05	up	c50550_g1
novel_87	97.2462	41.0161	1.2455	0.0006433	6.8782e-05	up	c55064_g2,c57103_g3,c48151_g1,c58906_g3,c24016_g1,c44967_g1
novel_48	97.2462	0	7.6036	5.5949e-21	1.2629e-21	up	c73673_g1
novel_97	83.3539	13.672	2.608	1.6425e-10	2.6069e-11	up	c53464_g1
miR156j	27.7846	0	5.7962	2.5614e-07	3.6136e-08	up	c37846_g1,c38272_g1,c43473_g1,c45290_g1,c45590_g1,c45831_g1,c51274_g1,c51834_g2,c53766_g1,c56392_g1,c57502_g2,c59418_g3
novel_77	347.308	123.048	1.497	1.7928e-15	3.3109e-16	up	c6573_g1,c69569_g1,c50307_g1
novel_46	2403.37	369.145	2.7028	1.4627e-271	6.4595e-272	up	c60274_g1
miR156g	55.5693	0	6.7962	3.9241e-13	6.8722e-14	up	c37846_g1,c38272_g1,c45290_g1,c51834_g2,c53766_g1,c57502_g2,c59418_g3
