# Supplementary material for: miRNAs involved in the development and differentiation of fertile and sterile flowers in Viburnum macrocephalum f. keteleeri
Source: BMC Genomics. 2017 Oct 13;18:783. doi: 10.1186/s12864-017-4180-x (PMC5640959; doi:10.1186/s12864-017-4180-x)
Supplement: Supplementary file 18 — Down-regulated miRNAs in VMS and related mRNA. (XLSX 10 kb) [file 12864_2017_4180_MOESM18_ESM.xlsx]

## Sheet: VMSvsVMF.miRNA.downmiRNA_upmRNA
Additional file 18. Down-regulated miRNAs in VMS and related mRNA.
sRNA	VMS	VMF	log2.Fold_change.	p.value	q.value.Storey.et.al..2003.	up/down	Related mRNA
ath-miR396a-3p	55.5693	410.161	-2.8838	2.3055e-86	6.6908e-87	down	c29352_g1
ath-miR396a-5p	5390.22	11689.6	-1.1168	0	0	down	c51394_g1
novel_71	41.677	95.7043	-1.1993	7.7466e-10	1.1922e-10	down	c16649_g1
novel_50	27.7846	369.145	-3.7318	6.6749e-92	1.9941e-92	down	c56440_g1,c48961_g1
novel_68	2486.72	18703.3	-2.911	0	0	down	c58388_g1
ath-miR157d	97.2462	628.914	-2.6931	1.5915e-124	5.2146e-125	down	c47859_g1
ath-miR172e-3p	13.8923	82.0322	-2.5619	4.7471e-17	9.6438e-18	down	c48961_g1,c56440_g1
novel_14	430.662	1326.19	-1.6227	1.0816e-160	3.7883e-161	down	c50676_g1
ath-miR156h	0	13.672	-4.7732	4.2135e-05	5.2193e-06	down	c45582_g1,c46600_g1
