# Supplementary material for: miRNAs involved in the development and differentiation of fertile and sterile flowers in Viburnum macrocephalum f. keteleeri
Source: BMC Genomics. 2017 Oct 13;18:783. doi: 10.1186/s12864-017-4180-x (PMC5640959; doi:10.1186/s12864-017-4180-x)
Supplement: Supplementary file 19 — Differentially expressed genes with gene description. (XLSX 606 kb) [file 12864_2017_4180_MOESM19_ESM.xlsx]

## Sheet: 19VMSvsVMF.mRNA.diffmRNA
Additional file 19. Differentially expressed genes with Gene description.
gene_id	Vm_S_readcount	Vm_F_readcount	log2FoldChange	pval	padj	up/down	Related miRNA	Gene description
c56040_g1	10271.3	995.247	3.3674	8.06e-11	5.8518e-09	up	--	GDSL esterase/lipase At2g04570 OS=Arabidopsis thaliana GN=At2g04570 PE=2 SV=1
c57314_g1	13429.6	6287.32	1.0949	0.0016639	0.03203	up	--	Beta-galactosidase 3 OS=Arabidopsis thaliana GN=BGAL3 PE=1 SV=1
c53452_g1	84.1869	503.423	-2.5801	1.2684e-10	9.0337e-09	down	--	Squamosa promoter-binding-like protein 8 OS=Arabidopsis thaliana GN=SPL8 PE=1 SV=2
c40054_g1	1.40968	162.539	-6.8493	7.5279e-27	1.736e-24	down	--	-//-
c6710_g1	31.6973	89.7244	-1.5011	0.00091081	0.01919	down	--	Heterogeneous nuclear ribonucleoprotein 1 OS=Arabidopsis thaliana GN=RNP1 PE=1 SV=1
c17049_g1	5765.36	32.1984	7.4843	0.00025351	0.0063457	up	--	Kirola OS=Actinidia deliciosa PE=1 SV=1
c48888_g1	431.647	939.993	-1.1228	0.0013611	0.027139	down	--	Replication protein A 32 kDa subunit A OS=Arabidopsis thaliana GN=RPA2A PE=1 SV=2
c37412_g1	1753.51	348.322	2.3317	4.84e-10	3.2495e-08	up	--	GATA transcription factor 8 OS=Arabidopsis thaliana GN=GATA8 PE=2 SV=1
c55827_g1	247.971	47.8528	2.3735	1.5711e-07	7.5788e-06	up	--	Exocyst complex component EXO70B1 OS=Arabidopsis thaliana GN=EXO70B1 PE=1 SV=1
c3248_g1	0	14.874	#NAME?	1.0162e-06	4.2777e-05	down	--	BRASSINOSTEROID INSENSITIVE 1-associated receptor kinase 1 OS=Arabidopsis thaliana GN=BAK1 PE=1 SV=2
c50223_g1	586.394	2292.94	-1.9673	1.6201e-07	7.8006e-06	down	--	Ribonuclease P protein subunit p25-like protein OS=Mus musculus GN=Rpp25l PE=2 SV=1
c27524_g1	0	29.1565	#NAME?	3.3273e-11	2.5116e-09	down	--	-//-
c33650_g1	1098.47	313.272	1.81	1.7692e-06	7.1031e-05	up	--	Transcription factor UNE10 OS=Arabidopsis thaliana GN=UNE10 PE=2 SV=1
c37694_g1	104.566	342.07	-1.7099	8.4741e-06	0.00030112	down	--	Protein TIFY 11B OS=Arabidopsis thaliana GN=TIFY11B PE=1 SV=1
c107904_g1	0	38.404	#NAME?	1.4391e-13	1.3366e-11	down	--	-//-
c50163_g1	1.32616	4736.1	-11.802	2.7001e-66	4.6915e-63	down	--	Probable pectate lyase P59 OS=Solanum lycopersicum GN=LAT59 PE=2 SV=1
c102746_g1	0	14.7464	#NAME?	1.2586e-06	5.179e-05	down	--	-//-
c72723_g1	32.0367	203.434	-2.6668	2.2564e-09	1.4036e-07	down	--	-//-
c22303_g1	246.413	741.754	-1.5899	2.2345e-05	0.00073228	down	--	UMP-CMP kinase OS=Prunus armeniaca PE=2 SV=1
c39006_g1	10.5182	0	Inf	0.0026676	0.047772	up	--	Chalcone synthase OS=Catharanthus roseus GN=CHS PE=2 SV=1
c18222_g1	81.2325	337.144	-2.0532	7.8803e-08	4.0148e-06	down	--	2-hydroxyisoflavanone dehydratase OS=Glycyrrhiza echinata GN=HIDM PE=1 SV=1
c32313_g1	29.4362	108.28	-1.8791	2.8421e-05	0.00091011	down	--	Phospholipase D alpha 1 OS=Ricinus communis GN=PLD1 PE=1 SV=1
c62944_g1	15.9262	2.36382	2.7522	0.0007189	0.015708	up	--	Probable methyltransferase PMT15 OS=Arabidopsis thaliana GN=At4g00750 PE=2 SV=1
c87076_g1	0	7.369	#NAME?	0.00081283	0.017443	down	--	Synaptotagmin-3 OS=Arabidopsis thaliana GN=SYT3 PE=2 SV=1
c13294_g1	19.7445	0	Inf	1.9847e-08	1.0961e-06	up	--	-//-
c70135_g1	22.6977	138.913	-2.6136	2.0193e-09	1.26e-07	down	--	-//-
c93786_g1	0	112.982	#NAME?	6.4508e-14	6.1677e-12	down	--	-//-
c38096_g1	284.23	3793.48	-3.7384	8.7154e-21	1.4053e-18	down	--	2-alkenal reductase (NADP(+)-dependent) OS=Nicotiana tabacum GN=DBR PE=1 SV=1
c12363_g1	0	10.2702	#NAME?	5.3252e-05	0.0015943	down	--	-//-
c53016_g1	3599.29	8448.4	-1.231	0.0002262	0.0057637	down	--	Transcription factor bHLH79 OS=Arabidopsis thaliana GN=BHLH79 PE=2 SV=1
c51718_g1	301.238	746.469	-1.3092	0.00053345	0.01211	down	--	Probable serine/threonine-protein kinase At1g09600 OS=Arabidopsis thaliana GN=At1g09600 PE=3 SV=1
c32548_g1	154.807	430.545	-1.4757	0.00015539	0.0041416	down	--	-//-
c23340_g1	0	31.0276	#NAME?	1.1132e-11	8.8056e-10	down	--	4-coumarate--CoA ligase-like 5 OS=Oryza sativa subsp. japonica GN=4CLL5 PE=2 SV=1
c33481_g1	0.331541	28.1106	-6.4058	7.1212e-10	4.7058e-08	down	--	-//-
c43743_g3	354.437	90.9956	1.9617	1.0435e-06	4.3724e-05	up	--	-//-
c69441_g1	10.3395	944.711	-6.5136	1.0056e-38	3.9898e-36	down	--	-//-
c49063_g1	23.0176	3.26816	2.8162	0.00015879	0.0042209	up	--	G-type lectin S-receptor-like serine/threonine-protein kinase At4g27290 OS=Arabidopsis thaliana GN=At4g27290 PE=3 SV=4
c40543_g1	0.252358	40.1988	-7.3155	3.1198e-06	0.00012018	down	--	Protein WUSCHEL OS=Petunia hybrida GN=WUS PE=2 SV=1
c60248_g1	6.21829	34.7959	-2.4843	2.7606e-05	0.0008874	down	--	Probable CCR4-associated factor 1 homolog 10 OS=Arabidopsis thaliana GN=CAF1-10 PE=2 SV=1
c53132_g1	0.252358	55.7658	-7.7878	3.2019e-12	2.6384e-10	down	--	Multicopper oxidase LPR1 OS=Arabidopsis thaliana GN=LPR1 PE=2 SV=1
c44845_g1	0	11.4987	#NAME?	1.7016e-05	0.00056854	down	--	Retrovirus-related Pol polyprotein from transposon TNT 1-94 OS=Nicotiana tabacum PE=2 SV=1
c36398_g1	1071.81	459.081	1.2232	0.0015194	0.029776	up	--	Putative methylesterase 12, chloroplastic OS=Arabidopsis thaliana GN=MES12 PE=2 SV=1
c34859_g1	25.0846	3.63513	2.7867	0.00013158	0.0035721	up	--	RING-H2 finger protein ATL8 OS=Arabidopsis thaliana GN=ATL8 PE=2 SV=2
c62026_g1	0.252358	10.232	-5.3415	0.00030415	0.0074757	down	--	CSC1-like protein RXW8 OS=Arabidopsis thaliana GN=RXW8 PE=2 SV=1
c97876_g1	0.41289	13.3763	-5.0178	2.5126e-05	0.00081574	down	--	-//-
c732_g1	46.571	4.62051	3.3333	3.4649e-08	1.8565e-06	up	--	G-type lectin S-receptor-like serine/threonine-protein kinase RLK1 OS=Arabidopsis thaliana GN=RLK1 PE=2 SV=2
c42423_g1	0.99679	7396.74	-12.857	1.272e-82	6.4093e-79	down	--	Universal stress protein A-like protein OS=Arabidopsis thaliana GN=At3g01520 PE=1 SV=2
c51876_g1	0.331541	448.095	-10.4	5.4021e-20	8.211e-18	down	--	Phosphatidylinositol 4-phosphate 5-kinase 4 OS=Arabidopsis thaliana GN=PIP5K4 PE=4 SV=1
c54399_g2	423.994	156.406	1.4388	0.00031653	0.0077328	up	--	Regulatory protein NPR3 OS=Arabidopsis thaliana GN=NPR3 PE=1 SV=1
c40322_g1	27.7853	214.215	-2.9467	2.1145e-11	1.6304e-09	down	--	Probable E3 ubiquitin-protein ligase HIP1 OS=Oryza sativa subsp. japonica GN=HIP1 PE=1 SV=2
c56682_g2	0	13.1891	#NAME?	4.0616e-06	0.00015312	down	--	-//-
c12305_g1	1.32616	377.719	-8.1539	8.2252e-39	3.2762e-36	down	--	-//-
c18783_g1	0	14.806	#NAME?	1.0362e-06	4.349e-05	down	--	-//-
c49172_g1	67.9936	4.76115	3.836	2.7827e-09	1.712e-07	up	--	-//-
c59525_g3	14.7808	88.8534	-2.5877	6.2234e-08	3.2278e-06	down	--	-//-
c98828_g1	1.57021	22.4329	-3.8366	0.00041746	0.0098224	down	--	-//-
c45364_g1	465.496	0.682695	9.4133	2.0333e-44	1.0785e-41	up	--	-//-
c5526_g1	1.15732	2944.18	-11.313	1.6121e-69	3.6101e-66	down	--	-//-
c38377_g2	0	17.4436	#NAME?	3.1758e-07	1.4547e-05	down	--	Cellulose synthase-like protein D4 OS=Arabidopsis thaliana GN=CSLD4 PE=2 SV=1
c24016_g1	0.41289	9.54466	-4.5309	0.0005081	0.011632	down	novel_87	Probable WRKY transcription factor 56 OS=Arabidopsis thaliana GN=WRKY56 PE=2 SV=1
c58613_g2	377.459	1955.9	-2.3734	1.0056e-10	7.2332e-09	down	--	Calcium uniporter protein, mitochondrial OS=Homo sapiens GN=MCU PE=1 SV=1
c50950_g1	90.8882	7070.9	-6.2817	1.4122e-42	7.0453e-40	down	--	Sugar transport protein 13 OS=Arabidopsis thaliana GN=STP13 PE=1 SV=2
c24296_g1	26.9787	5.30787	2.3456	0.00031732	0.0077447	up	--	Probable WRKY transcription factor 11 OS=Arabidopsis thaliana GN=WRKY11 PE=2 SV=2
c55273_g2	8.23317	3014.1	-8.5161	7.005e-58	7.3534e-55	down	--	External alternative NAD(P)H-ubiquinone oxidoreductase B3, mitochondrial OS=Arabidopsis thaliana GN=NDB3 PE=2 SV=1
c52763_g1	54.9505	17.8013	1.6262	0.00068922	0.015138	up	--	Probable glycosyltransferase At5g03795 OS=Arabidopsis thaliana GN=At5g03795 PE=3 SV=2
c34517_g1	5.84116	0	Inf	0.002665	0.047745	up	--	-//-
c68809_g1	46.8032	10.3633	2.1751	7.0194e-05	0.0020433	up	--	-//-
c15282_g1	136.142	24.509	2.4737	4.1017e-08	2.1836e-06	up	--	-//-
c6328_g1	74.0571	235.581	-1.6695	2.4822e-05	0.0008069	down	--	Aspartic proteinase OS=Cucurbita pepo PE=2 SV=1
c47947_g1	5385.33	2260.64	1.2523	0.00039233	0.0093005	up	--	Protein COBRA OS=Arabidopsis thaliana GN=COB PE=2 SV=1
c12236_g1	299.837	899.021	-1.5842	1.6092e-05	0.00053964	down	--	Probable calcium-binding protein CML25 OS=Arabidopsis thaliana GN=CML25 PE=2 SV=1
c23403_g1	0	36.9577	#NAME?	1.0796e-06	4.5088e-05	down	--	Delta(8)-fatty-acid desaturase 1 OS=Arabidopsis thaliana GN=SLD1 PE=1 SV=1
c56226_g1	14.7433	294.233	-4.3188	1.9072e-21	3.1927e-19	down	--	F-box protein At1g67340 OS=Arabidopsis thaliana GN=At1g67340 PE=1 SV=1
c51232_g2	7.30076	47.7746	-2.7101	1.0285e-06	4.3212e-05	down	--	-//-
c55356_g1	2.08324	36.7937	-4.1426	7.7177e-07	3.318e-05	down	--	-//-
c20065_g1	31.9873	4.70154	2.7663	3.96e-05	0.0012244	up	--	-//-
c51499_g1	3.40543	80.4786	-4.5627	1.5476e-14	1.5549e-12	down	--	Cytochrome P450 85A2 OS=Arabidopsis thaliana GN=CYP85A2 PE=2 SV=1
c37530_g1	1.91006	5507.92	-11.494	7.8116e-76	2.624e-72	down	--	-//-
c2155_g1	51.7783	18.7317	1.4669	0.0018165	0.034486	up	--	Pentatricopeptide repeat-containing protein At5g48910 OS=Arabidopsis thaliana GN=PCMP-H38 PE=2 SV=1
c40625_g1	461.219	186.695	1.3048	0.0007736	0.016729	up	--	-//-
c51121_g1	114.458	410.625	-1.843	4.8966e-06	0.00018208	down	--	-//-
c40647_g1	2.81719	16.5849	-2.5575	0.0010547	0.021893	down	--	-//-
c30424_g1	0.917607	10.6455	-3.5362	0.0018246	0.034595	down	--	-//-
c52849_g1	278.453	125.564	1.149	0.0021481	0.039801	up	--	Serine/threonine-protein kinase-like protein ACR4 OS=Arabidopsis thaliana GN=ACR4 PE=1 SV=1
c31131_g1	0.252358	8.99422	-5.1555	0.00089623	0.018934	down	--	-//-
c2650_g2	13.4941	80.988	-2.5854	3.7979e-05	0.001178	down	--	-//-
c58708_g1	87.222	4.69783	4.2146	0.0022224	0.040839	up	--	Peroxidase 43 OS=Arabidopsis thaliana GN=PER43 PE=3 SV=2
c27191_g1	7.19412	39.1882	-2.4455	0.00025231	0.0063234	down	--	Zinc transporter 5 OS=Oryza sativa subsp. japonica GN=ZIP5 PE=2 SV=1
c58868_g1	26.7528	81.3905	-1.6052	0.00034379	0.0082922	down	--	-//-
c6754_g1	76.159	21.3898	1.8321	9.0379e-05	0.0025656	up	--	Probable galacturonosyltransferase-like 2 OS=Arabidopsis thaliana GN=GATL2 PE=2 SV=1
c87645_g1	0.41289	21.3805	-5.6944	6.7509e-08	3.4781e-06	down	--	-//-
c5157_g1	259.751	103.578	1.3264	0.00074571	0.016199	up	novel_52	Probable inactive receptor kinase RLK902 OS=Arabidopsis thaliana GN=RLK902 PE=1 SV=1
c64064_g1	2.24594	15.3564	-2.7735	0.0013096	0.026252	down	--	Putative ABC transporter C family member 15 OS=Arabidopsis thaliana GN=ABCC15 PE=5 SV=2
c5920_g1	804.776	1732.91	-1.1065	0.001518	0.029768	down	--	-//-
c46362_g1	21.9334	4.68107	2.2282	0.0016963	0.032548	up	--	-//-
c48902_g1	1042.91	175.967	2.5672	0.00035864	0.0085969	up	--	Metal-nicotianamine transporter YSL1 OS=Arabidopsis thaliana GN=YSL1 PE=2 SV=2
c44020_g2	0.331541	26.7144	-6.3323	1.6795e-09	1.0618e-07	down	--	Flotillin-like protein 1 OS=Medicago truncatula GN=FLOT1 PE=2 SV=1
c57154_g2	44.0517	698.439	-3.9869	2.4886e-20	3.8821e-18	down	--	Fimbrin-like protein 2 OS=Arabidopsis thaliana GN=FIM2 PE=2 SV=1
c46388_g1	332.401	707.893	-1.0906	0.0014427	0.028507	down	--	Caffeoylshikimate esterase OS=Arabidopsis thaliana GN=CSE PE=1 SV=1
c55779_g1	64.8522	23.545	1.4617	0.0024963	0.045075	up	--	Mitogen-activated protein kinase kinase kinase A OS=Dictyostelium discoideum GN=mkkA PE=1 SV=2
c44161_g1	0.331541	133.994	-8.6588	7.8493e-23	1.4356e-20	down	--	Multidrug and toxin extrusion protein 1 OS=Pongo abelii GN=SLC47A1 PE=2 SV=1
c56326_g2	57.0501	11.3674	2.3273	6.4806e-06	0.00023654	up	--	-//-
c58775_g3	0	49.1874	#NAME?	4.685e-16	5.2811e-14	down	--	-//-
c51500_g2	581.647	258.412	1.1705	0.0023766	0.043247	up	--	-//-
c77624_g1	2.73584	769.133	-8.1351	5.7948e-05	0.0017196	down	--	Cytochrome P450 86B1 OS=Arabidopsis thaliana GN=CYP86B1 PE=2 SV=1
c44168_g1	4.0537	25.8446	-2.6726	4.5748e-05	0.0013903	down	--	-//-
c57846_g1	14.2327	77.2319	-2.44	1.0263e-06	4.3148e-05	down	--	Serine/threonine-protein kinase HT1 OS=Arabidopsis thaliana GN=HT1 PE=1 SV=1
c53019_g1	11.1918	240.821	-4.4275	1.1298e-20	1.8015e-18	down	--	Disease resistance protein RPM1 OS=Arabidopsis thaliana GN=RPM1 PE=1 SV=1
c46026_g1	206.562	16.8922	3.6121	0.002458	0.044511	up	--	-//-
c45366_g1	2.99037	34.8267	-3.5418	1.925e-07	9.1591e-06	down	--	-//-
c46320_g1	2.73801	18.6032	-2.7643	0.00035992	0.0086154	down	--	Zinc finger BED domain-containing protein DAYSLEEPER OS=Arabidopsis thaliana GN=HAT PE=1 SV=1
c42304_g1	25.7906	0	Inf	1.1988e-06	4.9654e-05	up	--	-//-
c86303_g1	77.8924	761.977	-3.2902	7.3483e-16	8.1735e-14	down	--	-//-
c32831_g1	108.465	1546.37	-3.8336	1.5012e-21	2.5299e-19	down	--	NEP1-interacting protein 1 OS=Arabidopsis thaliana GN=NIP1 PE=1 SV=2
c23599_g1	13.8466	94.8775	-2.7765	3.778e-09	2.2811e-07	down	--	Auxin-induced protein 6B OS=Glycine max PE=2 SV=1
c103308_g1	1.58069	219.909	-7.1202	3.1071e-30	8.5784e-28	down	--	S-adenosylmethionine synthase 3 OS=Catharanthus roseus GN=SAMS3 PE=1 SV=1
c38775_g1	25.866	72.4922	-1.4868	0.0006299	0.013982	down	--	MADS-box protein SOC1 OS=Arabidopsis thaliana GN=SOC1 PE=1 SV=1
c38114_g1	33.6265	217.029	-2.6902	1.752e-08	9.776e-07	down	--	Tubulin beta-5 chain OS=Oryza sativa subsp. japonica GN=TUBB5 PE=1 SV=1
c55898_g1	23.3585	3.32406	2.8129	0.00095748	0.020094	up	--	Potassium transporter 8 OS=Arabidopsis thaliana GN=POT8 PE=2 SV=2
c26963_g1	679.921	139.757	2.2825	3.1588e-06	0.0001215	up	--	Chlorophyll a-b binding protein 4, chloroplastic OS=Arabidopsis thaliana GN=LHCA4 PE=1 SV=1
c55678_g2	0	6.66859	#NAME?	0.001554	0.030296	down	--	-//-
c58946_g2	1079.75	223.89	2.2698	0.0022115	0.040711	up	--	Probable aldo-keto reductase 6 OS=Arabidopsis thaliana GN=At1g60750 PE=3 SV=1
c15780_g1	0	34.4942	#NAME?	2.8269e-09	1.736e-07	down	--	-//-
c46990_g1	1.08862	166.941	-7.2607	4.0984e-27	9.6725e-25	down	--	Zinc finger CCCH domain-containing protein 15 OS=Arabidopsis thaliana GN=At1g68200 PE=2 SV=1
c29565_g1	96.0047	330.733	-1.7845	2.9314e-06	0.00011375	down	--	-//-
c42600_g1	0	59.345	#NAME?	2.3866e-14	2.3672e-12	down	--	-//-
c82337_g1	0	8.39723	#NAME?	0.0003152	0.0077079	down	--	-//-
c17540_g1	125.433	28.5874	2.1335	1.2579e-06	5.1782e-05	up	--	-//-
c56419_g1	27.3131	399.739	-3.8714	1.2072e-17	1.5458e-15	down	--	U-box domain-containing protein 15 OS=Arabidopsis thaliana GN=PUB15 PE=2 SV=2
c51850_g2	42.2477	894.281	-4.4038	1.9238e-24	3.8697e-22	down	novel_81	Protein NRT1/ PTR FAMILY 7.3 OS=Arabidopsis thaliana GN=NPF7.3 PE=1 SV=2
c31760_g1	0	6.38266	#NAME?	0.0021086	0.039213	down	--	Golgi apparatus membrane protein-like protein ECHIDNA OS=Arabidopsis thaliana GN=ECH PE=1 SV=1
c57477_g2	46.3513	380.888	-3.0387	2.1228e-13	1.9342e-11	down	--	WAT1-related protein At5g07050 OS=Arabidopsis thaliana GN=At5g07050 PE=2 SV=1
c52762_g1	0	9.86039	#NAME?	7.3552e-05	0.0021232	down	--	-//-
c45662_g1	0	43.0339	#NAME?	1.139e-14	1.1559e-12	down	--	-//-
c13133_g1	1.91223	120.921	-5.9827	5.8013e-11	4.2735e-09	down	--	Subtilisin-like protease SBT5.4 OS=Arabidopsis thaliana GN=SBT5.4 PE=1 SV=1
c37882_g1	0.583899	31.049	-5.7327	8.4106e-10	5.518e-08	down	--	-//-
c105320_g1	0	8.48662	#NAME?	0.00025798	0.0064527	down	--	-//-
c50889_g1	1.84569	14.3366	-2.9575	0.0024282	0.044059	down	--	-//-
c55088_g1	461.66	152.82	1.595	1.9643e-05	0.00065116	up	--	Probable LRR receptor-like serine/threonine-protein kinase At1g07650 OS=Arabidopsis thaliana GN=At1g07650 PE=1 SV=1
c47816_g1	105.751	470.864	-2.1546	5.5997e-08	2.9254e-06	down	--	-//-
c25536_g1	0	9.56608	#NAME?	9.8077e-05	0.0027523	down	--	UPF0392 protein Os08g0121900 OS=Oryza sativa subsp. japonica GN=Os08g0121900 PE=2 SV=1
c53732_g4	3.22792	8317.64	-11.331	1.535e-06	6.2172e-05	down	--	Non-specific lipid-transfer protein OS=Ambrosia artemisiifolia PE=1 SV=1
c54638_g1	51.6507	214.159	-2.0518	1.2866e-06	5.2812e-05	down	--	Probable copper-transporting ATPase HMA5 OS=Arabidopsis thaliana GN=HMA5 PE=1 SV=2
c48693_g1	78.4212	10.9874	2.8354	2.2361e-08	1.2267e-06	up	--	-//-
c48047_g1	21.4077	1.32254	4.0167	7.2649e-06	0.00026156	up	--	-//-
c11510_g1	2623.56	1122.74	1.2245	0.0014496	0.028621	up	--	-//-
c54092_g1	226.668	511.641	-1.1746	0.0012989	0.026068	down	--	-//-
c102243_g1	0.41289	735.794	-10.799	9.3416e-06	0.00032893	down	--	-//-
c71368_g1	1134.25	471.978	1.2649	0.0010291	0.021418	up	--	-//-
c47889_g1	0	19.379	#NAME?	3.2594e-08	1.7527e-06	down	--	-//-
c31032_g1	0	13.8849	#NAME?	2.3065e-06	9.0956e-05	down	--	-//-
c50769_g1	1279.18	352.605	1.8591	0.00138	0.027468	up	--	Trans-cinnamate 4-monooxygenase OS=Catharanthus roseus GN=CYP73A4 PE=2 SV=1
c35423_g1	13.5751	550.508	-5.3417	2.2155e-30	6.2189e-28	down	--	Zinc finger protein ZAT5 OS=Arabidopsis thaliana GN=ZAT5 PE=2 SV=1
c44039_g1	0	8.64031	#NAME?	0.00023856	0.0060147	down	--	-//-
c42258_g1	2.99037	53.2491	-4.1544	7.4646e-11	5.4431e-09	down	--	U-box domain-containing protein 26 OS=Arabidopsis thaliana GN=PUB26 PE=2 SV=1
c33068_g1	50.4761	2.6367	4.2588	1.5288e-07	7.3927e-06	up	--	Probable WRKY transcription factor 33 OS=Arabidopsis thaliana GN=WRKY33 PE=1 SV=2
c58469_g1	7751.95	2431.11	1.6729	2.9979e-06	0.00011596	up	--	Subtilisin-like protease OS=Arabidopsis thaliana GN=ARA12 PE=1 SV=1
c12456_g1	29.724	81.4817	-1.4548	0.00090708	0.019115	down	--	-//-
c57559_g1	0.583899	14.0711	-4.5909	5.983e-05	0.0017702	down	--	-//-
c18117_g1	2.07493	19.6742	-3.2452	5.6208e-05	0.0016724	down	--	-//-
c54218_g2	0	71.0114	#NAME?	4.5766e-17	5.6244e-15	down	novel_55	Cytochrome P450 82C4 OS=Arabidopsis thaliana GN=CYP82C4 PE=2 SV=1
c43697_g1	452.045	93.2897	2.2767	6.6831e-05	0.0019533	up	--	Gibberellin 20 oxidase 1-B OS=Triticum aestivum GN=GA20ox1B PE=2 SV=1
c60462_g1	0	128.468	#NAME?	7.0803e-22	1.2218e-19	down	--	Protein RADIALIS-like 1 OS=Arabidopsis thaliana GN=RL1 PE=2 SV=1
c59128_g5	83.2211	557.21	-2.7432	2.5329e-11	1.9381e-09	down	--	Probable plastidic glucose transporter 3 OS=Arabidopsis thaliana GN=At1g79820 PE=2 SV=2
c29521_g1	0	62.9857	#NAME?	9.5527e-19	1.337e-16	down	--	Bifunctional uridylyltransferase/uridylyl-removing enzyme OS=Gluconobacter oxydans (strain 621H) GN=glnD PE=3 SV=1
c50471_g1	246.649	54.8241	2.1696	0.00034659	0.0083498	up	--	4-coumarate--CoA ligase-like 9 OS=Arabidopsis thaliana GN=4CLL9 PE=1 SV=2
c28179_g1	0	30.8143	#NAME?	1.1615e-11	9.173e-10	down	--	-//-
c5237_g1	768.451	309.108	1.3138	0.00045426	0.010531	up	--	Phospho-2-dehydro-3-deoxyheptonate aldolase 1, chloroplastic OS=Solanum tuberosum GN=SHKA PE=1 SV=2
c93592_g1	0	98.4522	#NAME?	3.33e-24	6.619e-22	down	--	-//-
c2598_g1	0.99679	30.2257	-4.9223	5.6091e-09	3.325e-07	down	--	-//-
c43314_g1	79.0671	277.934	-1.8136	0.000481	0.011079	down	--	Uncharacterized protein At5g39865 OS=Arabidopsis thaliana GN=At5g39865 PE=2 SV=1
c32107_g1	6.47498	0	Inf	0.002479	0.044835	up	--	-//-
c39073_g1	273.767	37.4615	2.8695	0.0022849	0.041804	up	--	Putative lipase YOR059C OS=Saccharomyces cerevisiae (strain ATCC 204508 / S288c) GN=YOR059C PE=1 SV=1
c54749_g1	9.63636	215.724	-4.4846	4.5036e-20	6.8869e-18	down	--	Probable polygalacturonase OS=Vitis vinifera GN=GSVIVT00026920001 PE=1 SV=1
c52760_g2	12.6487	54.797	-2.1151	0.0002159	0.005539	down	--	Probable indole-3-acetic acid-amido synthetase GH3.11 OS=Oryza sativa subsp. japonica GN=GH3.11 PE=2 SV=1
c58392_g1	88.8557	11.2472	2.9819	6.5707e-09	3.8475e-07	up	--	MLO-like protein 6 OS=Arabidopsis thaliana GN=MLO6 PE=2 SV=2
c54665_g2	707.382	184.83	1.9363	6.5614e-07	2.8662e-05	up	--	Photosystem II reaction center PSB28 protein, chloroplastic OS=Oryza sativa subsp. japonica GN=PSB28 PE=2 SV=2
c50394_g1	54.7365	2.61994	4.3849	6.0695e-07	2.6675e-05	up	--	-//-
c59197_g2	35.6414	3.33711	3.4169	2.8275e-07	1.3023e-05	up	--	Probable LRR receptor-like serine/threonine-protein kinase At3g47570 OS=Arabidopsis thaliana GN=At3g47570 PE=2 SV=1
c47577_g1	5451.35	568.992	3.2601	6.6914e-17	8.0854e-15	up	--	Thiamine thiazole synthase 2, chloroplastic OS=Vitis vinifera GN=THI1-2 PE=3 SV=1
c53829_g1	359.86	143.219	1.3292	0.00039284	0.0093105	up	--	U-box domain-containing protein 12 OS=Oryza sativa subsp. japonica GN=PUB12 PE=2 SV=1
c15625_g2	5.08625	29.5356	-2.5378	0.00015471	0.0041267	down	--	Probable xyloglucan endotransglucosylase/hydrolase protein 23 OS=Arabidopsis thaliana GN=XTH23 PE=2 SV=1
c37402_g1	5786.19	2172.83	1.413	0.00010554	0.0029413	up	--	Glutamate--glyoxylate aminotransferase 2 OS=Arabidopsis thaliana GN=GGAT2 PE=1 SV=1
c42975_g1	68.8678	23.2879	1.5642	0.0012869	0.025853	up	--	-//-
c24390_g1	680.581	150.785	2.1743	1.3761e-08	7.782e-07	up	--	-//-
c23641_g2	2.90902	390.165	-7.0674	1.9437e-23	3.7027e-21	down	--	Tubulin alpha-5 chain OS=Arabidopsis thaliana GN=TUBA5 PE=1 SV=2
c51765_g1	6.723	39.6186	-2.559	1.0093e-05	0.00035232	down	--	Metalloendoproteinase 1 OS=Glycine max PE=1 SV=2
c57118_g1	1761.67	479.364	1.8777	2.9398e-06	0.00011403	up	--	Protein TIC 62, chloroplastic OS=Pisum sativum GN=TIC62 PE=1 SV=2
c35288_g1	855.91	213.111	2.0059	2.2662e-07	1.0652e-05	up	--	Protein LOW PSII ACCUMULATION 1, chloroplastic OS=Arabidopsis thaliana GN=LPA1 PE=1 SV=1
c48506_g2	3.49292	25.7552	-2.8824	4.8598e-05	0.0014686	down	--	Exocyst complex component EXO70A1 OS=Arabidopsis thaliana GN=EXO70A1 PE=1 SV=1
c57991_g1	193.055	54.1265	1.8346	1.506e-05	0.00050893	up	--	Acyl-CoA--sterol O-acyltransferase 1 OS=Arabidopsis thaliana GN=ASAT1 PE=1 SV=1
c49972_g1	1743.99	522.594	1.7386	1.8409e-06	7.3794e-05	up	--	Filament-like plant protein (Fragment) OS=Solanum lycopersicum GN=FPP PE=1 SV=1
c27141_g1	2205.53	973.798	1.1794	0.0016249	0.031347	up	--	Carbonic anhydrase, chloroplastic OS=Nicotiana tabacum PE=2 SV=1
c39022_g1	0.331541	8.74648	-4.7214	0.001134	0.023302	down	--	-//-
c41945_g2	67.4244	5.67483	3.5706	1.1126e-05	0.00038536	up	--	-//-
c55368_g1	899.039	225.479	1.9954	3.5348e-05	0.0011049	up	--	Metalloendoproteinase 1 OS=Glycine max PE=1 SV=2
c16519_g1	38.9601	480.307	-3.6239	1.4071e-17	1.7927e-15	down	--	Protein vip1 OS=Schizosaccharomyces pombe (strain 972 / ATCC 24843) GN=vip1 PE=1 SV=1
c78529_g1	197.549	836.606	-2.0823	2.0147e-08	1.1107e-06	down	--	Transcription repressor OFP4 OS=Arabidopsis thaliana GN=OFP4 PE=1 SV=1
c58158_g1	791.068	212.259	1.898	0.00063644	0.014111	up	--	Protein LONGIFOLIA 1 OS=Arabidopsis thaliana GN=LNG1 PE=1 SV=1
c24003_g1	0	89.3592	#NAME?	5.2521e-23	9.7833e-21	down	--	-//-
c17155_g1	138.962	329.186	-1.2442	0.0014256	0.028263	down	--	Alpha-glucosidase YihQ OS=Escherichia coli (strain K12) GN=yihQ PE=1 SV=3
c38267_g1	26.0629	173.525	-2.7351	1.0822e-09	7.0085e-08	down	novel_27	Protein NRT1/ PTR FAMILY 8.1 OS=Arabidopsis thaliana GN=NPF8.1 PE=1 SV=1
c54307_g3	0.504716	12.6173	-4.6438	0.0001678	0.004437	down	--	-//-
c52330_g1	386.251	75.3877	2.3571	5.9872e-06	0.00021932	up	--	Alpha carbonic anhydrase 1, chloroplastic OS=Arabidopsis thaliana GN=ACA1 PE=1 SV=2
c13901_g1	10.9003	79.7782	-2.8716	3.2803e-08	1.7631e-06	down	--	Transcription factor MYB44 OS=Arabidopsis thaliana GN=MYB44 PE=2 SV=1
c41578_g2	289.238	92.8333	1.6395	2.3757e-05	0.00077479	up	--	Protein BRASSINOSTEROID INSENSITIVE 1 OS=Arabidopsis thaliana GN=BRI1 PE=1 SV=1
c57397_g2	0.41289	12.2466	-4.8905	5.7373e-05	0.0017035	down	--	DNA topoisomerase 2 OS=Pisum sativum GN=TOP2 PE=2 SV=1
c33359_g1	2.23329	14.2425	-2.673	0.0012826	0.025783	down	--	Zinc finger MYM-type protein 1 OS=Homo sapiens GN=ZMYM1 PE=2 SV=1
c52259_g2	2.08757	20.2107	-3.2752	8.2049e-05	0.0023483	down	--	Vinorine synthase OS=Rauvolfia serpentina GN=ACT PE=1 SV=2
c19442_g1	16.5828	1.94563	3.0914	0.0020128	0.037716	up	--	-//-
c48003_g1	0	15.5958	#NAME?	5.831e-07	2.5652e-05	down	--	-//-
c59505_g5	0	7.27959	#NAME?	0.00083801	0.017899	down	--	-//-
c44564_g1	1.40968	6393.59	-12.147	1.3713e-79	6.0085e-76	down	--	-//-
c76665_g1	1236.17	4905.08	-1.9884	9.0246e-08	4.5427e-06	down	--	Probable monodehydroascorbate reductase, cytoplasmic isoform 2 OS=Arabidopsis thaliana GN=At3g27820 PE=2 SV=1
c77615_g1	17.3297	2.7224	2.6703	0.00069428	0.01523	up	--	UPF0481 protein At3g47200 OS=Arabidopsis thaliana GN=At3g47200 PE=2 SV=1
c55643_g1	433.065	109.282	1.9865	4.8686e-07	2.1623e-05	up	--	-//-
c90316_g1	11.7597	40.0573	-1.7682	0.0021121	0.03927	down	--	-//-
c44883_g1	1.32833	190.205	-7.1618	1.0242e-16	1.2157e-14	down	--	Protein TRM32 OS=Arabidopsis thaliana GN=TRM32 PE=2 SV=1
c24482_g1	0.331541	1892.42	-12.479	1.5938e-06	6.4398e-05	down	--	KDEL-tailed cysteine endopeptidase CEP1 OS=Arabidopsis thaliana GN=CEP1 PE=2 SV=1
c45443_g2	17.3731	50.0359	-1.5261	0.0022012	0.040576	down	--	Pirin-like protein OS=Solanum lycopersicum PE=2 SV=1
c25468_g1	38.5054	185.294	-2.2667	1.0901e-08	6.2167e-07	down	--	-//-
c2506_g1	1.07814	159.277	-7.2069	2.6145e-27	6.2584e-25	down	--	Hydrophobic protein LTI6B OS=Oryza sativa subsp. japonica GN=LTI6B PE=2 SV=1
c47591_g1	678.859	306.452	1.1474	0.0021714	0.040122	up	--	GDSL esterase/lipase At5g14450 OS=Arabidopsis thaliana GN=At5g14450 PE=2 SV=1
c56427_g1	2.07276	68.0021	-5.036	9.7e-15	9.934e-13	down	--	Light-sensor Protein kinase OS=Ceratodon purpureus GN=PHY1 PE=3 SV=3
c36078_g1	7.65759	30.5331	-1.9954	0.0010553	0.0219	down	--	1-aminocyclopropane-1-carboxylate oxidase 1 OS=Arabidopsis thaliana GN=ACO1 PE=2 SV=1
c17317_g1	67.1978	576.012	-3.0996	2.1778e-14	2.1686e-12	down	--	Probable ubiquitin-conjugating enzyme E2 26 OS=Arabidopsis thaliana GN=UBC26 PE=2 SV=2
c46577_g1	241.837	81.2908	1.5729	4.5422e-05	0.0013816	up	--	Omega-6 fatty acid desaturase, chloroplastic OS=Brassica napus PE=2 SV=1
c54111_g2	483.384	99.9322	2.2741	2.5481e-06	9.9758e-05	up	--	Probable LRR receptor-like serine/threonine-protein kinase At2g16250 OS=Arabidopsis thaliana GN=At2g16250 PE=2 SV=1
c42170_g1	0	8.25659	#NAME?	0.0003303	0.0080072	down	--	-//-
c78612_g1	50.5035	13.1975	1.9361	0.00094407	0.019849	up	--	Zinc finger protein CONSTANS-LIKE 10 OS=Arabidopsis thaliana GN=COL10 PE=1 SV=1
c76274_g1	11.956	1392.63	-6.8639	3.7593e-42	1.787e-39	down	--	Uridine kinase-like protein 5 OS=Arabidopsis thaliana GN=UKL5 PE=2 SV=1
c56806_g1	101.22	290.346	-1.5203	6.0614e-05	0.0017881	down	--	-//-
c50365_g1	15.813	0.998427	3.9853	0.00042827	0.010051	up	--	-//-
c46806_g1	228.431	541.86	-1.2462	0.0010916	0.02255	down	--	Beta-(1,2)-xylosyltransferase OS=Arabidopsis thaliana GN=XYLT PE=1 SV=1
c23929_g1	5.33247	22.7924	-2.0957	0.0022205	0.040827	down	--	AP2-like ethylene-responsive transcription factor AIL5 OS=Arabidopsis thaliana GN=AIL5 PE=2 SV=2
c51128_g1	366.282	31.5343	3.538	0.00063013	0.013984	up	--	-//-
c57065_g1	0.663082	2430.11	-11.84	1.5309e-29	4.1141e-27	down	--	Glucan endo-1,3-beta-glucosidase 8 OS=Arabidopsis thaliana GN=At1g64760 PE=1 SV=2
c56841_g1	12.1824	100.219	-3.0403	1.5601e-10	1.0963e-08	down	--	Natterin-3 OS=Thalassophryne nattereri PE=1 SV=1
c53825_g1	1.50151	679.207	-8.8213	1.3099e-46	7.7193e-44	down	--	Phosphate transporter PHO1 homolog 9 OS=Arabidopsis thaliana GN=PHO1-H9 PE=2 SV=1
c38203_g1	0.252358	16.2393	-6.0079	2.6924e-06	0.00010521	down	--	-//-
c53907_g1	497.222	1485.13	-1.5786	3.1898e-05	0.0010096	down	--	Probable sulfate transporter 3.3 OS=Arabidopsis thaliana GN=SULTR3;3 PE=2 SV=2
c46582_g1	7194.64	2626.17	1.454	0.00080263	0.017261	up	--	Alpha-xylosidase 1 OS=Arabidopsis thaliana GN=XYL1 PE=1 SV=1
c31498_g1	30.4051	460.261	-3.9201	3.5565e-07	1.6144e-05	down	--	U-box domain-containing protein 34 OS=Arabidopsis thaliana GN=PUB34 PE=3 SV=1
c47993_g1	0.41289	180.236	-8.7699	1.8078e-26	4.0846e-24	down	--	Cytokinin hydroxylase OS=Arabidopsis thaliana GN=CYP735A1 PE=1 SV=1
c6953_g1	0.41289	386.306	-9.8698	3.8031e-42	1.7993e-39	down	--	Vacuolar iron transporter 1 OS=Arabidopsis thaliana GN=VIT1 PE=2 SV=1
c54176_g1	0	13.5822	#NAME?	3.0175e-06	0.00011655	down	--	-//-
c50187_g2	93.2931	15.9618	2.5471	9.6822e-08	4.8398e-06	up	--	-//-
c57945_g4	19.4943	69.1718	-1.8271	0.00022024	0.005634	down	--	-//-
c54108_g1	21.0251	72.8731	-1.7933	0.00036113	0.0086423	down	--	Pentatricopeptide repeat-containing protein At3g42630 OS=Arabidopsis thaliana GN=At3g42630 PE=2 SV=2
c48139_g1	11.0923	124.038	-3.4832	4.9625e-12	4.0201e-10	down	--	Protein ENHANCED DISEASE RESISTANCE 2 OS=Arabidopsis thaliana GN=EDR2 PE=2 SV=1
c47219_g1	282.373	122.358	1.2065	0.0021671	0.040056	up	--	Uncharacterized protein At5g39570 OS=Arabidopsis thaliana GN=At5g39570 PE=1 SV=1
c42202_g1	0	7.56085	#NAME?	0.00062249	0.013845	down	--	-//-
c58679_g2	2.89638	38.0641	-3.7161	1.8247e-08	1.0153e-06	down	--	Reticuline oxidase OS=Eschscholzia californica GN=BBE1 PE=1 SV=1
c19872_g1	46.394	1151.38	-4.6333	6.9651e-27	1.6136e-24	down	--	Licodione synthase OS=Glycyrrhiza echinata GN=CYP93B1 PE=1 SV=2
c42969_g2	76.0644	13.4276	2.502	9.1266e-07	3.8693e-05	up	--	Probable protein phosphatase 2C 30 OS=Arabidopsis thaliana GN=PP2C5 PE=2 SV=1
c15161_g1	0.41289	16.5979	-5.3291	2.0045e-06	7.9875e-05	down	--	Probable inorganic phosphate transporter 1-9 OS=Arabidopsis thaliana GN=PHT1-9 PE=2 SV=1
c41876_g1	7209.39	2795.97	1.3665	0.00015685	0.0041749	up	--	29 kDa ribonucleoprotein A, chloroplastic OS=Nicotiana sylvestris PE=2 SV=1
c50236_g1	308.135	81.0579	1.9265	0.002246	0.041167	up	--	Ethylene-responsive transcription factor ERF106 OS=Arabidopsis thaliana GN=ERF106 PE=2 SV=1
c35060_g1	256.722	18.8453	3.7679	1.2285e-09	7.9154e-08	up	--	-//-
c8244_g1	2.51094	35.3417	-3.8151	1.7009e-07	8.1624e-06	down	--	-//-
c2822_g1	0	13.978	#NAME?	2.2448e-06	8.8714e-05	down	--	-//-
c58142_g1	413.206	141.78	1.5432	4.2611e-05	0.0013028	up	--	-//-
c52517_g2	0	47.7468	#NAME?	0.00061065	0.013633	down	--	Transcription factor ABORTED MICROSPORES OS=Arabidopsis thaliana GN=AMS PE=1 SV=2
c57104_g3	2.23329	74.9435	-5.0686	8.3574e-16	9.2449e-14	down	--	-//-
c58660_g1	175.966	66.3861	1.4063	0.00048991	0.011264	up	--	-//-
c44893_g1	8.47072	68.0821	-3.0067	4.428e-06	0.00016601	down	--	-//-
c56746_g1	48.0483	707.188	-3.8795	6.4479e-20	9.7418e-18	down	--	Putative cadmium/zinc-transporting ATPase HMA4 OS=Arabidopsis thaliana GN=HMA4 PE=1 SV=2
c35076_g1	0	29.2031	#NAME?	2.8105e-08	1.5219e-06	down	--	-//-
c2228_g1	1.07814	189.342	-7.4563	1.0045e-29	2.7211e-27	down	--	-//-
c32348_g1	0	66.0089	#NAME?	1.7096e-12	1.4441e-10	down	--	-//-
c57933_g1	300.783	110.56	1.4439	0.00018397	0.0047892	up	--	-//-
c50152_g1	6.04511	53.6114	-3.1487	1.8401e-08	1.0228e-06	down	--	Chaperone protein ClpC1, chloroplastic OS=Oryza sativa subsp. japonica GN=CLPC1 PE=2 SV=2
c50852_g1	51.901	166.543	-1.6821	4.6261e-05	0.001405	down	--	Zinc transporter 6, chloroplastic OS=Arabidopsis thaliana GN=ZIP6 PE=3 SV=1
c57930_g1	40.8404	4.64193	3.1372	2.8986e-07	1.3344e-05	up	--	-//-
c45716_g1	3231.63	1468.01	1.1384	0.00169	0.032452	up	--	-//-
c35000_g1	224.565	56.2398	1.9975	1.3104e-06	5.3703e-05	up	--	Probable membrane-associated kinase regulator 2 OS=Arabidopsis thaliana GN=MAKR2 PE=2 SV=1
c746_g1	0	158.866	#NAME?	8.7702e-31	2.5108e-28	down	--	-//-
c34298_g2	0.331541	12.5958	-5.2476	4.474e-05	0.0013642	down	--	-//-
c54425_g1	18.4672	55.667	-1.5919	0.0015196	0.029776	down	--	Pathogenesis-related leaf protein 6 OS=Solanum lycopersicum GN=PR1B1 PE=1 SV=2
c96087_g1	328.069	66.4811	2.303	0.0012685	0.025577	up	--	Probable polygalacturonase non-catalytic subunit JP650 OS=Arabidopsis thaliana GN=JP650 PE=2 SV=2
c6607_g1	3.2532	354.274	-6.7669	1.9403e-16	2.2553e-14	down	--	Serine/threonine-protein kinase At3g07070 OS=Arabidopsis thaliana GN=At3g07070 PE=2 SV=1
c12138_g1	0.41289	9.34443	-4.5003	0.000647	0.014317	down	--	-//-
c51929_g1	688.141	213.465	1.6887	1.1019e-05	0.00038199	up	--	Calmodulin-binding receptor-like cytoplasmic kinase 2 OS=Arabidopsis thaliana GN=CRCK2 PE=2 SV=1
c11859_g1	0	6.58756	#NAME?	0.0015985	0.03093	down	--	-//-
c45768_g1	3.32408	17.425	-2.3901	0.001949	0.036629	down	--	Putative AC9 transposase OS=Zea mays PE=4 SV=1
c31220_g1	5.84549	30.2853	-2.3732	0.00050905	0.011648	down	--	-//-
c49991_g1	3.97452	47.9748	-3.5934	3.1103e-09	1.8995e-07	down	--	Probable calcium-binding protein CML11 OS=Oryza sativa subsp. japonica GN=CML11 PE=2 SV=1
c55921_g1	1.24915	18.198	-3.8648	2.5691e-05	0.0008322	down	--	-//-
c57963_g2	1819.03	641.63	1.5034	3.016e-05	0.00095889	up	--	Receptor-like protein kinase HSL1 OS=Arabidopsis thaliana GN=HSL1 PE=2 SV=1
c51793_g1	2362.58	982.642	1.2656	0.0018214	0.034559	up	--	Anthranilate phosphoribosyltransferase, chloroplastic OS=Arabidopsis thaliana GN=PAT1 PE=2 SV=1
c23767_g1	0	140.104	#NAME?	5.39e-29	1.4072e-26	down	--	Protein UPSTREAM OF FLC OS=Arabidopsis thaliana GN=UFC PE=2 SV=1
c32294_g2	5.72838	36.1074	-2.6561	1.0857e-05	0.00037689	down	--	Kinesin KP1 OS=Arabidopsis thaliana GN=KP1 PE=1 SV=2
c53372_g1	3.30927	10489.7	-11.63	9.8875e-07	4.1743e-05	down	--	Non-specific lipid-transfer protein OS=Ambrosia artemisiifolia PE=1 SV=1
c1128_g1	143.868	41.716	1.7861	5.2454e-05	0.0015723	up	--	Heat shock factor protein HSF24 OS=Solanum peruvianum GN=HSF24 PE=2 SV=1
c32305_g1	8.68581	37.3731	-2.1053	0.00062331	0.013857	down	--	Probable E3 ubiquitin-protein ligase rbrA OS=Dictyostelium discoideum GN=rbrA PE=3 SV=1
c44572_g1	16451.6	2364.37	2.7987	7.9764e-05	0.0022874	up	--	GDSL esterase/lipase APG OS=Arabidopsis thaliana GN=APG PE=1 SV=1
c48664_g2	0	165.186	#NAME?	2.762e-31	8.0912e-29	down	--	Actin-depolymerizing factor 1 OS=Oryza sativa subsp. japonica GN=ADF1 PE=2 SV=1
c93092_g1	648.266	241.165	1.4266	0.00012698	0.0034659	up	--	Protein mrp homolog OS=Synechocystis sp. (strain PCC 6803 / Kazusa) GN=mrp PE=3 SV=1
c30011_g1	86.0805	268.421	-1.6407	9.7693e-06	0.00034172	down	--	Protein GLUTAMINE DUMPER 3 OS=Arabidopsis thaliana GN=GDU3 PE=2 SV=1
c50074_g1	23.3886	191.271	-3.0317	3.8165e-12	3.1218e-10	down	--	-//-
c54488_g1	0.41289	67.746	-7.3582	2.2808e-18	3.1229e-16	down	--	Phospholipase A(1) DAD1, chloroplastic OS=Arabidopsis thaliana GN=DAD1 PE=1 SV=1
c53352_g2	1389.42	377.552	1.8797	8.4217e-07	3.5977e-05	up	--	Myb-related protein 306 OS=Antirrhinum majus GN=MYB306 PE=2 SV=1
c35268_g1	23.9646	62.6475	-1.3864	0.0015498	0.030238	down	--	MADS-box protein SOC1 OS=Arabidopsis thaliana GN=SOC1 PE=1 SV=1
c52125_g1	121.357	39.6139	1.6152	0.0001215	0.003337	up	--	UDP-glycosyltransferase 91C1 OS=Arabidopsis thaliana GN=UGT91C1 PE=2 SV=1
c59238_g2	254.397	94.2415	1.4326	0.00017757	0.004648	up	--	Microtubule-associated protein TORTIFOLIA1 OS=Arabidopsis thaliana GN=TOR1 PE=1 SV=2
c45974_g1	664.073	225.977	1.5552	4.1312e-05	0.0012662	up	--	-//-
c23088_g1	0.331541	5052.85	-13.896	1.7366e-79	7.2917e-76	down	--	-//-
c51947_g2	5.01754	81.7416	-4.026	1.9843e-06	7.9225e-05	down	--	-//-
c60587_g1	250.312	95.6031	1.3886	0.0018966	0.035799	up	--	SNF1-related protein kinase regulatory subunit gamma-1 OS=Arabidopsis thaliana GN=KING1 PE=1 SV=2
c95643_g1	6.79604	109.502	-4.0101	8.3269e-15	8.5977e-13	down	--	Thioredoxin H-type OS=Populus jackii PE=1 SV=1
c43820_g1	66.3488	356.939	-2.4275	1.4085e-09	8.9663e-08	down	--	Rab9 effector protein with kelch motifs OS=Bos taurus GN=RABEPK PE=2 SV=1
c37846_g1	804.401	6007.3	-2.9007	9.2292e-06	0.00032542	down	ath-miR156a-5p,ath-miR156g,ath-miR156h,ath-miR156j,ath-miR157a-5p,ath-miR157d	Squamosa promoter-binding protein 1 OS=Antirrhinum majus GN=SBP1 PE=2 SV=1
c68387_g1	0.665249	98.768	-7.214	6.0035e-12	4.8361e-10	down	--	S-adenosylmethionine decarboxylase proenzyme OS=Ipomoea nil GN=SAMDC PE=3 SV=1
c11363_g1	102.17	667.596	-2.708	2.1777e-12	1.8227e-10	down	--	-//-
c33698_g1	1205.93	213.064	2.5008	1.354e-07	6.63e-06	up	--	Iridoid synthase OS=Catharanthus roseus PE=1 SV=1
c23501_g1	148.261	56.0749	1.4027	0.00053723	0.012182	up	--	-//-
c93184_g1	5136.14	2214.13	1.2139	0.0008999	0.018996	up	--	Photosystem I reaction center subunit III, chloroplastic OS=Flaveria trinervia GN=PSAF PE=2 SV=1
c50395_g2	1624.17	4205.72	-1.3727	9.6268e-05	0.0027121	down	--	Beta-glucosidase 40 OS=Arabidopsis thaliana GN=BGLU40 PE=2 SV=1
c58678_g1	7.56576	254.392	-5.0714	1.1715e-16	1.3824e-14	down	--	Uncharacterized protein At4g04980 OS=Arabidopsis thaliana GN=At4g04980 PE=2 SV=1
c33277_g1	10.0887	857.447	-6.4092	1.2466e-39	5.1697e-37	down	--	Cysteine proteinase inhibitor B OS=Helianthus annuus PE=1 SV=1
c32363_g1	1.58069	26.5952	-4.0725	4.5481e-07	2.0244e-05	down	--	-//-
c34350_g2	1.15732	23.0281	-4.3145	4.3175e-07	1.9277e-05	down	--	-//-
c11579_g1	4.6441	46.8478	-3.3345	1.891e-08	1.0488e-06	down	--	TGACG-sequence-specific DNA-binding protein TGA-2.1 OS=Nicotiana tabacum GN=TGA21 PE=1 SV=1
c33430_g1	0	6.32401	#NAME?	0.0022699	0.041544	down	--	Transposon Tf2-8 polyprotein OS=Schizosaccharomyces pombe (strain 972 / ATCC 24843) GN=Tf2-8 PE=3 SV=1
c55577_g1	21.1365	143.309	-2.7613	3.4582e-10	2.3627e-08	down	--	Zinc finger Ran-binding domain-containing protein 2 OS=Gallus gallus GN=ZRANB2 PE=2 SV=1
c22757_g1	1.24915	91.0767	-6.1881	3.3558e-19	4.8658e-17	down	--	-//-
c24114_g1	1.50151	13.8541	-3.2058	0.00088912	0.0188	down	--	Two-component response regulator ARR17 OS=Arabidopsis thaliana GN=ARR17 PE=2 SV=1
c42964_g1	1479.62	97.2162	3.9279	0.00031585	0.0077219	up	--	O-acyltransferase WSD1 OS=Arabidopsis thaliana GN=WSD1 PE=2 SV=1
c39765_g1	0	9.97219	#NAME?	7.095e-05	0.0020623	down	novel_32	-//-
c30022_g1	0.665249	21.9989	-5.0474	3.2719e-06	0.00012551	down	--	MADS-box protein FBP24 OS=Petunia hybrida GN=FBP24 PE=1 SV=1
c7641_g1	22.1377	515.458	-4.5413	5.1936e-21	8.538e-19	down	--	Enzymatic polyprotein OS=Carnation etched ring virus GN=ORF V PE=3 SV=1
c52039_g1	14914	3077.37	2.2769	1.0119e-09	6.579e-08	up	--	Chlorophyll a-b binding protein P4, chloroplastic OS=Pisum sativum GN=lhcA-P4 PE=1 SV=1
c2209_g2	7.47393	31.3834	-2.0701	0.00040621	0.0095823	down	--	Glutaminase kidney isoform, mitochondrial OS=Homo sapiens GN=GLS PE=1 SV=1
c36752_g1	8.73139	117.961	-3.756	1.5265e-13	1.4126e-11	down	novel_112,novel_96	ATP-dependent 6-phosphofructokinase 3 OS=Arabidopsis thaliana GN=PFK3 PE=1 SV=1
c69156_g1	10.7915	54.4049	-2.3338	6.7695e-06	0.00024575	down	--	-//-
c50583_g1	172.72	453.577	-1.3929	0.00021125	0.0054265	down	--	Probable protein S-acyltransferase 7 OS=Arabidopsis thaliana GN=PAT07 PE=1 SV=1
c52938_g1	4915.16	1549.8	1.6652	1.0543e-05	0.000367	up	--	Annexin D5 OS=Arabidopsis thaliana GN=ANN5 PE=2 SV=2
c20762_g1	92.9251	20.5833	2.1746	2.9565e-06	0.00011464	up	--	Probable galacturonosyltransferase-like 1 OS=Arabidopsis thaliana GN=GATL1 PE=2 SV=1
c1544_g1	0	6.27649	#NAME?	0.0021883	0.040381	down	--	-//-
c76933_g1	74.4746	183.565	-1.3015	0.0013999	0.027804	down	--	Phospholipase D delta OS=Arabidopsis thaliana GN=PLDDELTA PE=1 SV=2
c48120_g1	496.735	41.648	3.5762	0.00088498	0.018728	up	--	-//-
c76937_g1	0	6.22526	#NAME?	0.0022283	0.040932	down	--	-//-
c14777_g1	3813.57	813.068	2.2297	3.8585e-09	2.3242e-07	up	--	Anthocyanidin 5,3-O-glucosyltransferase OS=Rosa hybrid cultivar GN=RhGT1 PE=2 SV=1
c61998_g1	0.331541	7.93619	-4.5812	0.0020683	0.038592	down	--	HVA22-like protein i OS=Arabidopsis thaliana GN=HVA22I PE=2 SV=2
c104647_g1	1.1678	130.623	-6.8055	8.7176e-24	1.683e-21	down	--	-//-
c23314_g1	0.583899	9.33509	-3.9989	0.0020385	0.038127	down	--	-//-
c41163_g1	68.6413	1.6895	5.3444	0.0016804	0.032292	up	--	Protein LURP-one-related 15 OS=Arabidopsis thaliana GN=At5g01750 PE=1 SV=1
c9332_g1	6848.78	1892.12	1.8558	6.6332e-05	0.0019404	up	--	Photosystem I reaction center subunit V, chloroplastic OS=Arabidopsis thaliana GN=PSAG PE=2 SV=1
c19398_g1	1032.85	287.338	1.8458	1.1329e-06	4.712e-05	up	--	Acyl carrier protein 4, chloroplastic OS=Cuphea lanceolata GN=ACL1 PE=3 SV=1
c47439_g1	2.56484	18.4355	-2.8455	0.0010422	0.021678	down	--	-//-
c35152_g1	10.7271	68.559	-2.6761	2.218e-07	1.0435e-05	down	--	-//-
c46086_g2	32.3937	92.8799	-1.5197	0.00045323	0.010512	down	--	-//-
c52243_g2	22.5881	118.626	-2.3928	9.5763e-08	4.7964e-06	down	--	Callose synthase 2 OS=Arabidopsis thaliana GN=CALS2 PE=2 SV=3
c79537_g1	0	14.3487	#NAME?	1.6857e-06	6.7895e-05	down	--	-//-
c49202_g1	0	8.3162	#NAME?	0.00032378	0.0078737	down	--	-//-
c50004_g1	42.57	4.36905	3.2844	0.00035091	0.0084317	up	--	-//-
c53085_g1	59.7016	14.9084	2.0016	0.0022543	0.04129	up	--	Cysteine-rich receptor-like protein kinase 29 OS=Arabidopsis thaliana GN=CRK29 PE=2 SV=1
c68866_g1	0.252358	9.57075	-5.2451	0.00052689	0.011988	down	--	Retrovirus-related Pol polyprotein from transposon TNT 1-94 OS=Nicotiana tabacum PE=2 SV=1
c50084_g2	6.64599	41.688	-2.6491	0.00019631	0.0050829	down	--	-//-
c35888_g1	66.0468	18.3899	1.8446	0.00028924	0.00716	up	--	PAN domain-containing protein At5g03700 OS=Arabidopsis thaliana GN=At5g03700 PE=1 SV=1
c55920_g1	407.394	138.223	1.5594	3.585e-05	0.0011192	up	--	Protein LOW PSII ACCUMULATION 3, chloroplastic OS=Arabidopsis thaliana GN=LPA3 PE=1 SV=1
c46246_g1	0.252358	768.684	-11.573	2.6413e-52	2.1294e-49	down	--	-//-
c44761_g1	267.089	40.2984	2.7285	6.6981e-07	2.9182e-05	up	--	Phosphate transporter PHO1 homolog 3 OS=Arabidopsis thaliana GN=PHO1;H3 PE=2 SV=2
c45222_g1	471.942	213.462	1.1446	0.0022127	0.040717	up	--	Chlorophyll a-b binding protein, chloroplastic OS=Petunia hybrida PE=2 SV=1
c56525_g1	42.4762	126.267	-1.5718	0.0025482	0.045889	down	--	-//-
c87000_g1	1.24915	11.3199	-3.1798	0.0024259	0.044041	down	--	Ammonium transporter 1 member 1 OS=Solanum lycopersicum GN=AMT1-1 PE=2 SV=1
c53601_g1	260.548	24.8853	3.3882	1.3169e-05	0.00044911	up	--	Protein PHYTOCHROME KINASE SUBSTRATE 4 OS=Arabidopsis thaliana GN=PKS4 PE=1 SV=1
c105540_g1	0	11.0218	#NAME?	2.873e-05	0.00091852	down	--	Transcription factor GAMYB OS=Oryza sativa subsp. japonica GN=GAM1 PE=2 SV=1
c28134_g1	0	8.64498	#NAME?	0.00023819	0.0060069	down	--	-//-
c35514_g1	9.17788	65.56	-2.8366	2.4999e-07	1.1636e-05	down	--	-//-
c57670_g1	1.51415	16.4191	-3.4388	0.00036373	0.0086943	down	--	-//-
c62403_g1	9.36919	0	Inf	0.00020054	0.0051806	up	--	-//-
c93019_g1	269.824	639.241	-1.2443	0.00038156	0.0090794	down	--	40S ribosomal protein S21 OS=Oryza sativa subsp. japonica GN=RPS21 PE=3 SV=1
c57604_g3	3.64731	64.4106	-4.1424	2.7184e-12	2.2602e-10	down	--	-//-
c49235_g1	32.0957	8.91319	1.8484	0.0020645	0.038527	up	--	Dirigent protein 10 OS=Arabidopsis thaliana GN=DIR10 PE=2 SV=1
c58514_g4	703.374	134.966	2.3817	8.6934e-10	5.6925e-08	up	--	2-hydroxyisoflavanone dehydratase OS=Glycyrrhiza echinata GN=HIDM PE=1 SV=1
c24211_g1	61.8082	191.147	-1.6288	3.8002e-05	0.0011783	down	--	-//-
c12448_g1	6.22045	117.09	-4.2345	7.772e-16	8.6257e-14	down	--	-//-
c57893_g4	15.5274	84.5124	-2.4443	2.7148e-07	1.2561e-05	down	--	Homeobox protein knotted-1-like 2 OS=Malus domestica PE=2 SV=1
c44882_g1	0	16.245	#NAME?	7.2557e-06	0.00026132	down	--	-//-
c37389_g1	316.581	2275.12	-2.8453	2.9086e-12	2.4085e-10	down	--	Uncharacterized AAA domain-containing protein C24B10.10c OS=Schizosaccharomyces pombe (strain 972 / ATCC 24843) GN=SPCC24B10.10c PE=3 SV=1
c6703_g1	99.4334	26.4322	1.9114	3.157e-05	0.00099951	up	--	Root phototropism protein 3 OS=Arabidopsis thaliana GN=RPT3 PE=1 SV=2
c55577_g3	17.9404	72.222	-2.0092	2.0275e-05	0.00067057	down	--	-//-
c29499_g1	1.7517	29.5858	-4.0781	2.0446e-07	9.6731e-06	down	--	-//-
c57214_g1	145.02	31.797	2.1893	0.0003695	0.0088258	up	--	Heparanase-like protein 2 OS=Arabidopsis thaliana GN=At5g61250 PE=2 SV=1
c28975_g1	0	60.3928	#NAME?	2.6496e-18	3.601e-16	down	--	-//-
c46836_g1	4.50235	42.7191	-3.2461	1.1647e-06	4.8363e-05	down	--	Bidirectional sugar transporter SWEET4 OS=Oryza sativa subsp. japonica GN=SWEET4 PE=2 SV=1
c44502_g1	7.62248	8230.33	-10.076	2.1724e-64	3.4749e-61	down	--	Sugar transport protein 8 OS=Arabidopsis thaliana GN=STP8 PE=2 SV=2
c46641_g1	0.994623	151.376	-7.2498	3.1647e-07	1.4503e-05	down	--	Probable pectinesterase/pectinesterase inhibitor 13 OS=Arabidopsis thaliana GN=PME13 PE=2 SV=2
c49008_g2	13013.7	310.842	5.3877	0.00050092	0.011488	up	--	GDSL esterase/lipase At5g45950 OS=Arabidopsis thaliana GN=At5g45950 PE=2 SV=1
c49158_g1	554.397	1432.49	-1.3695	0.0001798	0.0046953	down	--	Trafficking protein particle complex subunit 1 OS=Rattus norvegicus GN=Trappc1 PE=2 SV=1
c52390_g2	1627.82	580.871	1.4867	4.893e-05	0.0014772	up	--	Phosphoinositide phospholipase C 2 OS=Arabidopsis thaliana GN=PLC2 PE=1 SV=1
c59482_g2	25.598	86.4114	-1.7552	0.00012776	0.0034826	down	--	-//-
c11593_g1	123.178	19.3669	2.6691	0.00052145	0.011884	up	--	BTB/POZ domain-containing protein At1g67900 OS=Arabidopsis thaliana GN=At1g67900 PE=1 SV=1
c44007_g1	405.641	883.48	-1.123	0.0014451	0.028543	down	--	Ubiquitin fusion degradation protein 1 homolog OS=Dictyostelium discoideum GN=ufd1 PE=3 SV=1
c50543_g1	552.717	5987.72	-3.4374	3.051e-18	4.1214e-16	down	--	Histamine oxidase OS=Arthrobacter globiformis PE=1 SV=3
c39664_g1	157.758	461.035	-1.5472	0.00011564	0.0031919	down	--	Probable galactinol--sucrose galactosyltransferase 2 OS=Arabidopsis thaliana GN=RFS2 PE=2 SV=2
c58010_g2	19.9567	151.641	-2.9257	1.5035e-10	1.0588e-08	down	--	-//-
c51528_g1	0.504716	70.949	-7.1352	1.2487e-06	5.151e-05	down	--	-//-
c60040_g1	311.349	1558.3	-2.3234	1.8803e-10	1.314e-08	down	--	NAC domain-containing protein 72 OS=Arabidopsis thaliana GN=NAC072 PE=2 SV=1
c45844_g2	8.97327	40.3162	-2.1677	0.00011345	0.0031356	down	--	Zinc finger protein ZAT4 OS=Arabidopsis thaliana GN=ZAT4 PE=2 SV=1
c68234_g1	1611.57	342.994	2.2322	2.9132e-05	0.00092964	up	--	Probable mannitol dehydrogenase OS=Fragaria ananassa GN=CAD PE=1 SV=1
c62588_g1	0	16.9854	#NAME?	1.99e-07	9.446e-06	down	--	Homeobox-leucine zipper protein HOX3 OS=Oryza sativa subsp. japonica GN=HOX3 PE=1 SV=1
c29532_g1	9360.26	3671.39	1.3502	0.00036897	0.0088153	up	--	Early nodulin-like protein 2 OS=Arabidopsis thaliana GN=At4g27520 PE=1 SV=1
c42574_g1	5.22366	14047.7	-11.393	1.3734e-83	7.6893e-80	down	--	-//-
c54913_g1	77.3331	23.4155	1.7236	0.0010755	0.02226	up	--	-//-
c59387_g1	238.391	72.7716	1.7119	1.5226e-05	0.00051403	up	--	Type I inositol 1,4,5-trisphosphate 5-phosphatase CVP2 OS=Arabidopsis thaliana GN=CVP2 PE=1 SV=2
c34104_g1	37.8953	3.74596	3.3386	1.7202e-07	8.243e-06	up	--	-//-
c41717_g1	0.583899	1646.25	-11.461	2.9205e-62	4.2045e-59	down	--	-//-
c5421_g1	6.988	1231.1	-7.4609	2.8223e-46	1.616e-43	down	--	Alpha-1,4-glucan-protein synthase [UDP-forming] OS=Zea mays GN=UPTG PE=1 SV=2
c68888_g1	180.774	420.997	-1.2196	0.0020147	0.037745	down	--	-//-
c58147_g2	96.8982	280.16	-1.5317	0.0003848	0.0091458	down	--	Casein kinase I homolog 2 OS=Schizosaccharomyces pombe (strain 972 / ATCC 24843) GN=cki2 PE=1 SV=2
c55745_g1	1244.01	3692.72	-1.5697	9.4422e-06	0.00033154	down	--	ABC transporter I family member 17 OS=Arabidopsis thaliana GN=ABCI17 PE=2 SV=1
c55512_g1	1.82257	152.389	-6.3856	3.2077e-25	6.7911e-23	down	--	Putative clathrin assembly protein At4g25940 OS=Arabidopsis thaliana GN=At4g25940 PE=2 SV=1
c59645_g1	1851.71	8512.79	-2.2008	3.4542e-09	2.0982e-07	down	--	Phosphoenolpyruvate carboxykinase [ATP] OS=Cucumis sativus GN=PCK PE=2 SV=1
c36552_g1	0.331541	70.9106	-7.7407	7.576e-14	7.1957e-12	down	--	Transcriptional regulator SUPERMAN OS=Arabidopsis thaliana GN=SUP PE=1 SV=1
c54768_g1	4.22254	11814.2	-11.45	2.6339e-77	9.8307e-74	down	--	Exopolygalacturonase clone GBGE184 OS=Arabidopsis thaliana GN=PGA3 PE=2 SV=1
c58647_g1	726.607	146.904	2.3063	0.00088449	0.018725	up	--	G-type lectin S-receptor-like serine/threonine-protein kinase At4g03230 OS=Arabidopsis thaliana GN=At4g03230 PE=3 SV=3
c26369_g1	18.67	660.19	-5.1441	2.1734e-29	5.7485e-27	down	--	Nudix hydrolase 16, mitochondrial OS=Arabidopsis thaliana GN=NUDT16 PE=2 SV=1
c12215_g1	2.59012	18.9189	-2.8687	0.00054667	0.012377	down	--	-//-
c1437_g1	9.22996	160.369	-4.1189	1.0482e-16	1.2412e-14	down	--	60S acidic ribosomal protein P0 OS=Glycine max PE=1 SV=1
c37280_g1	338.46	61.8634	2.4518	1.2683e-09	8.1511e-08	up	--	Transcription factor TCP14 OS=Arabidopsis thaliana GN=TCP14 PE=1 SV=1
c59547_g1	352.314	98.4727	1.8391	1.749e-06	7.0278e-05	up	--	Disease resistance protein RPM1 OS=Arabidopsis thaliana GN=RPM1 PE=1 SV=1
c39027_g1	181.533	605.795	-1.7386	2.2127e-06	8.7514e-05	down	--	Protein transport protein Sec61 subunit beta OS=Arabidopsis thaliana GN=At2g45070 PE=1 SV=1
c32577_g1	69.8606	221.907	-1.6674	2.511e-05	0.00081547	down	--	NADH dehydrogenase [ubiquinone] iron-sulfur protein 4, mitochondrial OS=Arabidopsis thaliana GN=FRO1 PE=2 SV=1
c51320_g2	0	437	#NAME?	1.2031e-14	1.2197e-12	down	--	Putative clathrin assembly protein At1g03050 OS=Arabidopsis thaliana GN=At1g03050 PE=2 SV=1
c53907_g2	232.787	819.59	-1.8159	4.2478e-06	0.00015979	down	--	Probable sulfate transporter 3.3 OS=Arabidopsis thaliana GN=SULTR3;3 PE=2 SV=2
c79215_g1	2.25858	34.1785	-3.9196	1.2663e-07	6.2217e-06	down	--	Long-chain-alcohol oxidase FAO4A OS=Arabidopsis thaliana GN=FAO4A PE=3 SV=2
c10744_g1	1662.92	510.283	1.7044	4.0487e-06	0.00015275	up	--	Basic blue protein OS=Arabidopsis thaliana GN=ARPN PE=2 SV=2
c49575_g1	2162.62	786.279	1.4597	8.7046e-05	0.0024773	up	--	-//-
c76231_g1	21.4268	108.033	-2.334	2.4715e-07	1.1531e-05	down	--	-//-
c76816_g1	72.9285	210.34	-1.5282	0.00029049	0.0071874	down	--	-//-
c39812_g1	149.843	47.7317	1.6504	0.00011819	0.0032534	up	--	-//-
c36801_g1	29.1701	3.01671	3.2734	1.3827e-05	0.00047027	up	--	-//-
c93978_g1	0	18.8043	#NAME?	4.4613e-08	2.3576e-06	down	--	Early nodulin-93 OS=Glycine max PE=2 SV=1
c46385_g1	379.977	1016.02	-1.4189	0.00011374	0.0031419	down	--	Branched-chain-amino-acid aminotransferase-like protein 3, chloroplastic OS=Arabidopsis thaliana GN=At5g57850 PE=2 SV=1
c24564_g3	18.4694	446.653	-4.5959	1.0286e-24	2.1112e-22	down	--	Auxin-induced protein X10A OS=Glycine max PE=2 SV=1
c24781_g1	0.665249	11.209	-4.0746	0.00044793	0.010427	down	--	-//-
c43387_g1	45.9792	7.91943	2.5375	5.7015e-05	0.0016939	up	--	TMV resistance protein N OS=Nicotiana glutinosa GN=N PE=1 SV=1
c56650_g1	619.808	224.995	1.4619	6.0763e-05	0.001792	up	--	Leucine-rich repeat receptor-like tyrosine-protein kinase At2g41820 OS=Arabidopsis thaliana GN=At2g41820 PE=2 SV=1
c16380_g1	389.669	177.94	1.1309	0.0025445	0.045838	up	--	-//-
c17124_g1	33.2769	460.278	-3.7899	1.9519e-18	2.6799e-16	down	--	Cytokinin riboside 5'-monophosphate phosphoribohydrolase LOG5 OS=Arabidopsis thaliana GN=LOG5 PE=1 SV=1
c76865_g1	5.97459	768.535	-7.0071	1.875e-41	8.5888e-39	down	--	-//-
c86786_g1	0	22.4339	#NAME?	3.5622e-09	2.1547e-07	down	--	-//-
c48783_g1	259.536	812.214	-1.6459	1.0693e-05	0.00037182	down	--	Probable protein S-acyltransferase 16 OS=Arabidopsis thaliana GN=PAT16 PE=2 SV=1
c36581_g1	8923.18	18814.6	-1.0762	0.0026913	0.048097	down	--	Phosphoglycerate kinase, cytosolic OS=Nicotiana tabacum PE=1 SV=1
c48017_g1	872.818	274.764	1.6675	8.6784e-06	0.00030805	up	--	-//-
c45235_g1	12.1368	51.1555	-2.0755	6.7621e-05	0.0019732	down	--	Xylosyltransferase 1 (Fragment) OS=Rattus norvegicus GN=Xylt1 PE=2 SV=1
c35466_g1	11.4925	1.34396	3.0961	0.002064	0.038524	up	--	-//-
c60266_g1	8.30803	0	Inf	0.00041831	0.00984	up	--	-//-
c4197_g1	5.13184	127.868	-4.639	2.9584e-18	4.0017e-16	down	--	Ras-related protein RABH1e OS=Arabidopsis thaliana GN=RABH1E PE=2 SV=1
c98146_g1	38.5612	7.30843	2.3995	7.5365e-05	0.0021712	up	--	-//-
c51878_g1	76.0956	2072.38	-4.7673	2.8293e-18	3.8323e-16	down	--	Proline-rich receptor-like protein kinase PERK4 OS=Arabidopsis thaliana GN=PERK4 PE=1 SV=1
c46724_g1	9.14212	31.1244	-1.7674	0.0025947	0.046668	down	--	-//-
c6007_g1	54.9543	16.9472	1.6972	0.0012442	0.025167	up	--	-//-
c49856_g1	676.582	2109.35	-1.6405	1.2718e-05	0.00043518	down	--	-//-
c87443_g1	1.76651	216.092	-6.9346	1.3841e-28	3.5402e-26	down	--	Cell number regulator 6 OS=Zea mays GN=CNR6 PE=2 SV=1
c69128_g1	0	67.814	#NAME?	1.2641e-19	1.8651e-17	down	--	-//-
c56867_g2	43.2394	125.615	-1.5386	0.00014494	0.0038877	down	--	21 kDa protein OS=Daucus carota PE=2 SV=1
c35475_g1	9.30879	56.5722	-2.6034	1.4543e-06	5.9142e-05	down	--	Homeobox protein BEL1 homolog OS=Arabidopsis thaliana GN=BEL1 PE=1 SV=2
c59152_g1	115.297	1062.85	-3.2045	0.0001713	0.0045095	down	--	Callose synthase 5 OS=Arabidopsis thaliana GN=CALS5 PE=1 SV=1
c52135_g1	0	91.2734	#NAME?	6.6326e-08	3.4224e-06	down	--	-//-
c28317_g1	392.463	100.246	1.969	1.1919e-06	4.941e-05	up	--	CASP-like protein At5g40300 OS=Arabidopsis thaliana GN=At5g40300 PE=2 SV=1
c77858_g1	5.12967	30.3738	-2.5659	2.9438e-05	0.00093821	down	--	GTP-binding nuclear protein Ran-A1 OS=Nicotiana tabacum GN=RAN-A1 PE=2 SV=1
c58245_g1	12.0136	112.046	-3.2214	9.3797e-12	7.4604e-10	down	--	Serine/threonine-protein phosphatase 7 long form homolog OS=Arabidopsis thaliana GN=At1g48120 PE=2 SV=1
c31488_g1	0	8.6524	#NAME?	0.00023761	0.0059952	down	--	CASP-like protein VIT_14s0068g01400 OS=Vitis vinifera GN=VIT_14s0068g01400 PE=2 SV=1
c27232_g1	23.4219	123.057	-2.3934	1.0758e-05	0.00037381	down	--	-//-
c35278_g2	0	70.7393	#NAME?	3.573e-20	5.5141e-18	down	--	Xylem serine proteinase 1 OS=Arabidopsis thaliana GN=XSP1 PE=2 SV=1
c69974_g1	0.663082	13.1835	-4.3134	0.0024775	0.044823	down	--	-//-
c53156_g1	676.962	1944.78	-1.5225	2.1736e-05	0.00071489	down	--	Ribose-phosphate pyrophosphokinase 2, chloroplastic OS=Arabidopsis thaliana GN=PRS2 PE=2 SV=2
c40221_g1	10.4144	0.998427	3.3828	0.0019156	0.03609	up	--	-//-
c44127_g1	0.41289	41.3761	-6.6469	4.0364e-10	2.7318e-08	down	--	-//-
c50234_g1	153.809	31.6581	2.2805	0.0027338	0.048752	up	--	-//-
c55658_g1	421.377	121.193	1.7978	2.5543e-06	9.9964e-05	up	--	Protein phosphatase 2C 57 OS=Arabidopsis thaliana GN=PPH1 PE=2 SV=2
c82432_g1	0	39.098	#NAME?	8.6739e-14	8.1692e-12	down	--	ABC transporter G family member 31 OS=Arabidopsis thaliana GN=ABCG31 PE=1 SV=1
c53556_g2	21.4207	633.732	-4.8868	2.6802e-27	6.4004e-25	down	--	Cysteine-rich repeat secretory protein 15 OS=Arabidopsis thaliana GN=CRRSP15 PE=1 SV=1
c32510_g1	1.9144	15.254	-2.9942	0.00073817	0.016056	down	--	-//-
c41363_g1	2.99037	16.8932	-2.498	0.0014866	0.029237	down	--	dCTP pyrophosphatase 1 OS=Mus musculus GN=Dctpp1 PE=1 SV=1
c18170_g1	254.457	29.5849	3.1045	0.00073547	0.016012	up	--	-//-
c36557_g1	4.16033	47.2493	-3.5055	1.9027e-08	1.0541e-06	down	--	ATP-dependent 6-phosphofructokinase 5, chloroplastic OS=Arabidopsis thaliana GN=PFK5 PE=1 SV=1
c49756_g1	2235.96	710.394	1.6542	3.9681e-05	0.0012263	up	--	Fasciclin-like arabinogalactan protein 8 OS=Arabidopsis thaliana GN=FLA8 PE=1 SV=1
c10501_g1	99.4023	29.8243	1.7368	0.00013152	0.0035721	up	--	-//-
c30799_g1	128.205	33.9642	1.9164	0.00056768	0.012781	up	--	-//-
c57339_g1	70.5927	275.448	-1.9642	1.0547e-06	4.4159e-05	down	novel_19	-//-
c87396_g1	5.68496	25.0855	-2.1416	0.0023363	0.042614	down	--	-//-
c34565_g1	0	8.0554	#NAME?	0.00043115	0.010107	down	--	-//-
c31948_g1	0	87.5654	#NAME?	1.084e-22	1.9647e-20	down	--	-//-
c46380_g1	9940.11	4144.52	1.2621	0.00043199	0.010124	up	--	Chlorophyll a-b binding protein CP26, chloroplastic OS=Arabidopsis thaliana GN=LHCB5 PE=1 SV=1
c48525_g1	3.30927	69.7372	-4.3973	1.5201e-13	1.408e-11	down	--	Serine/threonine-protein kinase BRI1-like 2 OS=Arabidopsis thaliana GN=BRL2 PE=1 SV=1
c51325_g1	53.8183	5.60218	3.264	4.3545e-08	2.3083e-06	up	--	Myb-related protein Myb4 OS=Oryza sativa subsp. japonica GN=MYB4 PE=2 SV=2
c47390_g1	69.9145	10.0867	2.7931	1.4209e-07	6.9238e-06	up	--	-//-
c59005_g1	101.069	411.736	-2.0264	8.1917e-07	3.5024e-05	down	--	Lysine-specific demethylase REF6 OS=Arabidopsis thaliana GN=REF6 PE=1 SV=1
c35108_g1	1.26179	28.4729	-4.496	1.5963e-07	7.6933e-06	down	--	-//-
c33845_g1	0	407.256	#NAME?	1.9611e-44	1.0512e-41	down	--	18 kDa seed maturation protein OS=Glycine max GN=GMPM1 PE=2 SV=1
c56046_g1	8.70611	71.0439	-3.0286	4.1943e-09	2.5144e-07	down	--	-//-
c45583_g1	190.165	457.11	-1.2653	0.00043803	0.010251	down	--	-//-
c49619_g1	5233.52	1395.99	1.9065	8.0557e-05	0.0023063	up	--	Chlorophyll a-b binding protein 13, chloroplastic OS=Solanum lycopersicum GN=CAB13 PE=1 SV=1
c56699_g1	38.479	620.491	-4.0113	3.5355e-19	5.1117e-17	down	--	Serine/threonine-protein kinase fray2 OS=Dictyostelium discoideum GN=fray2 PE=3 SV=1
c27949_g1	16.1844	44.4477	-1.4575	0.0027362	0.048786	down	--	-//-
c77976_g1	0.252358	619.757	-11.262	3.1033e-49	2.1568e-46	down	--	Uncharacterized protein At2g34160 OS=Arabidopsis thaliana GN=At2g34160 PE=1 SV=1
c53594_g1	40.2923	122.944	-1.6094	0.00042738	0.010032	down	--	Pentatricopeptide repeat-containing protein At1g77360, mitochondrial OS=Arabidopsis thaliana GN=At1g77360 PE=2 SV=2
c22878_g1	0	9.35281	#NAME?	0.00012762	0.0034806	down	--	-//-
c55018_g5	0.663082	2333.29	-11.781	2.2008e-22	3.9463e-20	down	--	Putative pectinesterase/pectinesterase inhibitor 28 OS=Arabidopsis thaliana GN=PME28 PE=2 SV=1
c54211_g1	162.918	65.5953	1.3125	0.0013201	0.026422	up	--	Thymidine kinase OS=Oryza sativa subsp. japonica GN=TK PE=2 SV=2
c57945_g6	1533.29	705.436	1.12	0.0014105	0.027981	up	--	Two-component response regulator-like PRR73 OS=Oryza sativa subsp. japonica GN=PRR73 PE=2 SV=1
c15363_g1	16.7426	104.529	-2.6423	9.0349e-09	5.1968e-07	down	--	-//-
c29882_g3	0.825781	498.632	-9.238	2.8203e-14	2.781e-12	down	--	-//-
c57109_g1	411.047	923.144	-1.1673	0.0025987	0.046722	down	--	66 kDa stress protein OS=Physarum polycephalum PE=2 SV=1
c44030_g1	0	17.5749	#NAME?	1.2074e-07	5.9498e-06	down	--	Probable aquaporin TIP3-2 OS=Arabidopsis thaliana GN=TIP3-2 PE=2 SV=1
c1231_g1	0	41.8864	#NAME?	1.9851e-14	1.9787e-12	down	--	-//-
c49598_g1	174.183	802.433	-2.2038	5.9311e-09	3.4933e-07	down	--	Glycerol-3-phosphate dehydrogenase [NAD(+)] OS=Cuphea lanceolata GN=GPDH PE=2 SV=1
c50863_g1	113.826	12.7746	3.1555	3.6001e-07	1.632e-05	up	--	-//-
c55378_g2	212.089	43.3245	2.2914	6.2151e-05	0.0018292	up	--	Myosin-12 OS=Arabidopsis thaliana GN=XI-F PE=2 SV=1
c50397_g1	48.3399	131.172	-1.4402	0.00021273	0.0054631	down	--	UDP-glycosyltransferase 79B6 OS=Arabidopsis thaliana GN=UGT79B6 PE=2 SV=1
c11757_g1	0	50.4979	#NAME?	2.4623e-16	2.8326e-14	down	--	DnaJ homolog subfamily B member 8 OS=Mus musculus GN=Dnajb8 PE=2 SV=1
c60954_g1	1.1678	12.3257	-3.3998	0.0024158	0.043889	down	--	-//-
c26595_g2	3.64514	176.648	-5.5988	3.8372e-24	7.5526e-22	down	--	-//-
c49118_g1	22.5056	2.94405	2.9344	6.8665e-05	0.0020022	up	--	F-box/LRR-repeat protein At4g14103 OS=Arabidopsis thaliana GN=At4g14103 PE=2 SV=1
c104058_g1	2.15195	140.99	-6.0338	2.0266e-23	3.8534e-21	down	--	Expansin-A2 OS=Oryza sativa subsp. japonica GN=EXPA2 PE=2 SV=2
c36524_g1	871.547	257.375	1.7597	9.6292e-06	0.0003374	up	--	DnaJ homolog subfamily B member 1 OS=Homo sapiens GN=DNAJB1 PE=1 SV=4
c25195_g1	8.85797	86.581	-3.289	7.7944e-11	5.6631e-09	down	--	-//-
c52740_g1	25.7758	141.827	-2.46	1.0563e-07	5.2488e-06	down	--	Transmembrane protein 184C OS=Homo sapiens GN=TMEM184C PE=2 SV=2
c36245_g1	557.239	1455.58	-1.3852	0.00040553	0.0095752	down	--	23 kDa jasmonate-induced protein OS=Hordeum vulgare PE=2 SV=1
c56230_g1	1673.76	604.952	1.4682	0.00010753	0.0029909	up	--	Root phototropism protein 3 OS=Arabidopsis thaliana GN=RPT3 PE=1 SV=2
c105324_g1	3.15307	95.9981	-4.9282	5.995e-17	7.2613e-15	down	--	-//-
c56933_g1	35.874	9.64712	1.8948	0.001434	0.028369	up	--	Glutamate receptor 2.1 OS=Arabidopsis thaliana GN=GLR2.1 PE=2 SV=2
c42394_g1	3570.48	730.469	2.2892	7.3589e-08	3.7701e-06	up	--	UDP-glycosyltransferase 74B1 OS=Arabidopsis thaliana GN=UGT74B1 PE=1 SV=1
c63207_g1	40.6393	183.835	-2.1775	2.137e-06	8.4753e-05	down	--	Early nodulin-like protein 2 OS=Arabidopsis thaliana GN=At4g27520 PE=1 SV=1
c45338_g1	10.1968	37.3134	-1.8716	0.0005954	0.013334	down	--	-//-
c46096_g2	141.381	353.065	-1.3203	0.00050874	0.011644	down	--	-//-
c48946_g1	53.4564	1110.83	-4.3771	1.5616e-24	3.1601e-22	down	--	-//-
c16075_g1	0	190.087	#NAME?	2.5149e-33	7.8464e-31	down	--	Probable sucrose-phosphate synthase 1 OS=Citrus unshiu GN=SPS1 PE=2 SV=1
c55387_g1	1923.65	911.355	1.0778	0.0027744	0.04938	up	ath-miR8175	-//-
c26217_g1	7.6323	38.1927	-2.3231	3.8255e-05	0.0011858	down	--	Calcium-dependent protein kinase 1 OS=Arabidopsis thaliana GN=CPK1 PE=1 SV=1
c1309_g1	317.396	12.8603	4.6253	0.00037869	0.0090197	up	--	GDSL esterase/lipase At5g45670 OS=Arabidopsis thaliana GN=At5g45670 PE=2 SV=1
c48119_g1	14.2866	53.509	-1.9051	0.00015072	0.0040331	down	--	AT-rich interactive domain-containing protein 2 OS=Arabidopsis thaliana GN=ARID2 PE=2 SV=1
c2368_g2	452.088	136.242	1.7304	0.0013768	0.027414	up	--	B3 domain-containing protein Os03g0120900 OS=Oryza sativa subsp. japonica GN=Os03g0120900 PE=2 SV=1
c94728_g1	55.8317	15.4877	1.85	0.00022566	0.0057513	up	--	-//-
c51358_g1	0	221.675	#NAME?	1.834e-35	6.4396e-33	down	--	-//-
c25289_g1	0	18.3182	#NAME?	1.1872e-05	0.00040792	down	ath-miR845a	Squalene monooxygenase OS=Panax ginseng PE=2 SV=1
c57845_g1	23.1467	65.4007	-1.4985	0.00090537	0.019099	down	--	Valencene synthase OS=Vitis vinifera GN=ValCS PE=1 SV=1
c43740_g1	0.252358	60.0566	-7.8947	5.2707e-17	6.446e-15	down	--	CSC1-like protein At4g02900 OS=Arabidopsis thaliana GN=At4g02900 PE=3 SV=1
c51256_g1	1825.5	533.351	1.7751	0.00076255	0.016519	up	--	-//-
c86543_g1	0.744432	14.9382	-4.3267	2.8671e-05	0.00091696	down	--	DNA (cytosine-5)-methyltransferase DRM2 OS=Arabidopsis thaliana GN=DRM2 PE=1 SV=1
c63019_g1	29.5377	152.766	-2.3707	2.4008e-07	1.1216e-05	down	--	Secretory carrier-associated membrane protein 5 OS=Arabidopsis thaliana GN=SCAMP5 PE=2 SV=2
c35374_g2	0.252358	203.969	-9.6587	7.04e-22	1.2169e-19	down	--	Xyloglucan galactosyltransferase KATAMARI1 homolog OS=Oryza sativa subsp. japonica GN=Os03g0144800 PE=2 SV=1
c65853_g1	0.252358	8.32829	-5.0445	0.0015691	0.030502	down	--	-//-
c39079_g1	13.8386	423.229	-4.9347	0.00033083	0.0080179	down	--	Pollen-specific leucine-rich repeat extensin-like protein 1 OS=Arabidopsis thaliana GN=PEX1 PE=2 SV=1
c57962_g1	328.11	124.616	1.3967	0.00045309	0.010512	up	--	Tyrosine-specific transport protein 1 OS=Haemophilus influenzae (strain ATCC 51907 / DSM 11121 / KW20 / Rd) GN=tyrP-A PE=3 SV=1
c48150_g1	0.757075	72.3144	-6.5777	7.5201e-08	3.8449e-06	down	--	-//-
c69427_g1	0	83.4851	#NAME?	3.5528e-22	6.3033e-20	down	--	Probable trehalose-phosphate phosphatase F OS=Arabidopsis thaliana GN=TPPF PE=2 SV=1
c38485_g1	28.5203	258.266	-3.1788	1.0353e-12	8.8866e-11	down	--	Geranylgeranyl diphosphate reductase, chloroplastic OS=Nicotiana tabacum GN=CHLP PE=2 SV=1
c59063_g1	13855.1	4040.86	1.7777	0.0024544	0.044461	up	--	Isoflavone 2'-hydroxylase OS=Glycyrrhiza echinata GN=CYP81E1 PE=1 SV=2
c42292_g1	23184.3	6008.23	1.9481	2.0189e-07	9.5744e-06	up	--	Cytochrome P450 77A2 OS=Solanum melongena GN=CYP77A2 PE=2 SV=1
c45733_g1	2.4043	288.081	-6.9047	1.1295e-32	3.4492e-30	down	--	Actin OS=Scherffelia dubia PE=2 SV=1
c45267_g1	3.24489	2175.67	-9.3891	9.9695e-36	3.5376e-33	down	--	ATPase 8, plasma membrane-type OS=Arabidopsis thaliana GN=AHA8 PE=3 SV=1
c54472_g1	43.0082	109.158	-1.3437	0.0022118	0.040711	down	--	-//-
c5839_g1	0	7.60741	#NAME?	0.00061266	0.013671	down	--	-//-
c54007_g1	61.5052	20.2461	1.6031	0.0012485	0.025248	up	--	-//-
c42630_g1	919.952	8012.02	-3.1225	8.6844e-17	1.0382e-14	down	--	Calmodulin OS=Capsicum annuum GN=CCM1 PE=2 SV=3
c43648_g2	67.457	590.559	-3.13	1.1194e-14	1.1372e-12	down	--	14-3-3-like protein GF14 iota OS=Arabidopsis thaliana GN=GRF12 PE=2 SV=1
c55445_g1	79.0453	7.61208	3.3763	2.3402e-10	1.6186e-08	up	--	G-type lectin S-receptor-like serine/threonine-protein kinase RLK1 OS=Arabidopsis thaliana GN=RLK1 PE=2 SV=2
c42795_g1	38.5476	3.01671	3.6756	7.4856e-08	3.8295e-06	up	--	Putative NAC domain-containing protein 94 OS=Arabidopsis thaliana GN=ANAC094 PE=4 SV=1
c49379_g1	18.5992	53.6831	-1.5292	0.0013737	0.027369	down	--	-//-
c48060_g1	0	1091.83	#NAME?	5.096e-59	5.6712e-56	down	--	BI1-like protein OS=Arabidopsis thaliana GN=At4g15470 PE=2 SV=1
c10132_g1	49.9059	14.7976	1.7538	0.00055867	0.012609	up	--	6-phosphofructo-2-kinase/fructose-2,6-bisphosphatase OS=Arabidopsis thaliana GN=FKFBP PE=1 SV=1
c91127_g1	3.22792	31.1683	-3.2714	1.2004e-06	4.9699e-05	down	--	Ornithine aminotransferase, mitochondrial OS=Arabidopsis thaliana GN=DELTA-OAT PE=1 SV=1
c28925_g1	1.66204	284.514	-7.4194	6.2391e-34	2.0152e-31	down	--	-//-
c84833_g1	165.021	1563.86	-3.2444	3.2111e-16	3.6605e-14	down	--	-//-
c93030_g1	0.917607	21.509	-4.5509	1.0831e-06	4.5175e-05	down	--	Transcription factor bHLH36 OS=Arabidopsis thaliana GN=BHLH36 PE=2 SV=1
c49673_g1	6.26669	26.4406	-2.077	0.0028066	0.049865	down	--	-//-
c42698_g1	0	263.905	#NAME?	5.2231e-38	2.0013e-35	down	--	Indole-3-acetic acid-induced protein ARG7 OS=Vigna radiata var. radiata GN=ARG7 PE=2 SV=1
c23180_g1	35011.7	9165.36	1.9336	0.00022134	0.0056598	up	--	MLP-like protein 423 OS=Arabidopsis thaliana GN=MLP423 PE=2 SV=1
c25378_g1	15.7816	851.948	-5.7544	4.7391e-34	1.5406e-31	down	--	Glutamine synthetase nodule isozyme OS=Vigna aconitifolia PE=2 SV=1
c72297_g1	10.4683	59.1662	-2.4987	4.6392e-06	0.00017296	down	--	Aspartic proteinase A2 OS=Arabidopsis thaliana GN=APA2 PE=2 SV=1
c8449_g1	4.72111	27.9178	-2.564	5.0773e-05	0.001526	down	--	Cytochrome P450 78A3 OS=Glycine max GN=CYP78A3 PE=2 SV=1
c34335_g1	1.57021	58.1594	-5.211	1.4595e-10	1.0314e-08	down	--	Putative cyclic nucleotide-gated ion channel 18 OS=Arabidopsis thaliana GN=CNGC18 PE=3 SV=1
c41819_g2	6.6543	35.4321	-2.4127	7.1014e-05	0.0020636	down	--	-//-
c26717_g1	2.89023	17.438	-2.593	0.00038694	0.0091894	down	--	GDSL esterase/lipase CPRD49 OS=Arabidopsis thaliana GN=CPRD49 PE=2 SV=1
c32065_g3	0	7.94924	#NAME?	0.00044676	0.010414	down	--	-//-
c41985_g1	31.1424	536.342	-4.1062	1.2555e-12	1.0686e-10	down	--	Beta-galactosidase 16 OS=Arabidopsis thaliana GN=BGAL16 PE=2 SV=2
c457_g1	45.2985	4.24984	3.414	0.00066309	0.014632	up	novel_87	-//-
c1337_g1	6.69988	41.6638	-2.6366	2.1738e-06	8.6074e-05	down	--	-//-
c26025_g1	0	18.8435	#NAME?	6.9076e-07	3.0031e-05	down	--	-//-
c59371_g4	71.6929	10.3429	2.7932	7.8947e-08	4.0201e-06	up	--	-//-
c38931_g1	15.8134	148.693	-3.2331	7.349e-12	5.8777e-10	down	--	-//-
c57553_g3	302.106	54.2904	2.4763	1.0406e-09	6.7524e-08	up	--	Probable receptor-like protein kinase At1g67000 OS=Arabidopsis thaliana GN=At1g67000 PE=2 SV=2
c56653_g1	428.196	143.142	1.5808	5.8558e-05	0.0017356	up	--	-//-
c52007_g2	1110.36	4236.06	-1.9317	2.7304e-07	1.2622e-05	down	--	Uncharacterized protein At4g22758 OS=Arabidopsis thaliana GN=At4g22758 PE=2 SV=1
c46600_g1	701.65	247.081	1.5058	3.9962e-05	0.0012327	up	ath-miR156h	Scarecrow-like protein 23 OS=Arabidopsis thaliana GN=SCL23 PE=1 SV=1
c34480_g1	0	10.6716	#NAME?	3.8757e-05	0.0011995	down	--	-//-
c85005_g1	376.184	160.31	1.2306	0.0019275	0.036287	up	--	Pyruvate kinase isozyme A, chloroplastic OS=Ricinus communis PE=1 SV=1
c49301_g1	1.34097	177.677	-7.0498	2.5914e-27	6.2178e-25	down	--	Probable protein phosphatase 2C 73 OS=Oryza sativa subsp. japonica GN=Os11g0109000 PE=2 SV=1
c50676_g1	250.554	97.9296	1.3553	0.00054247	0.01229	up	novel_14,novel_24	Growth-regulating factor 12 OS=Oryza sativa subsp. japonica GN=GRF12 PE=2 SV=1
c28817_g1	36.7253	10.3596	1.8258	0.00086903	0.018441	up	--	-//-
c49361_g1	43.6495	468.036	-3.4226	3.676e-17	4.5454e-15	down	--	-//-
c104475_g1	15.864	1.02823	3.9475	0.00064192	0.014212	up	--	Ethylene-responsive transcription factor 5 OS=Nicotiana tabacum GN=ERF5 PE=2 SV=1
c46861_g1	55.9238	191.331	-1.7745	3.4016e-05	0.001068	down	--	Serine/threonine-protein kinase tricorner OS=Drosophila pseudoobscura pseudoobscura GN=trc PE=3 SV=1
c55897_g1	1334.23	281.671	2.2439	2.4796e-07	1.1563e-05	up	--	Protein YLS2 OS=Arabidopsis thaliana GN=YLS2 PE=2 SV=1
c54765_g1	0.91544	1488.23	-10.667	8.9814e-60	1.0648e-56	down	--	Agamous-like MADS-box protein AGL11 OS=Arabidopsis thaliana GN=AGL11 PE=1 SV=1
c50622_g1	87.4255	938.672	-3.4245	9.1706e-18	1.1863e-15	down	--	Homeobox protein knotted-1-like 1 OS=Oryza sativa subsp. japonica GN=OSH6 PE=2 SV=1
c14365_g1	0.331541	41.3761	-6.9635	3.4308e-13	3.0623e-11	down	--	-//-
c40338_g2	26.6154	69.8638	-1.3923	0.0027946	0.049687	down	--	-//-
c46632_g1	12.1682	39.9324	-1.7144	0.0025535	0.045975	down	--	Transcription factor bHLH130 OS=Arabidopsis thaliana GN=BHLH130 PE=1 SV=1
c50686_g1	11621.4	4414.5	1.3965	0.00015443	0.0041205	up	ath-miR408-3p	Malonate--CoA ligase OS=Arabidopsis thaliana GN=AAE13 PE=1 SV=1
c42439_g1	0.583899	15.3936	-4.7205	2.2716e-05	0.00074326	down	--	-//-
c46712_g1	1045	306.019	1.7718	2.4889e-06	9.7633e-05	up	--	UDP-glycosyltransferase 74F2 OS=Arabidopsis thaliana GN=UGT74F2 PE=1 SV=1
c57165_g1	32.5564	2.41038	3.7556	2.7802e-07	1.2828e-05	up	--	Ethylene-responsive transcription factor ERF026 OS=Arabidopsis thaliana GN=ERF026 PE=2 SV=1
c76349_g1	485.002	1508.55	-1.6371	1.6055e-05	0.00053858	down	--	Enolase 1 OS=Zea mays GN=ENO1 PE=1 SV=1
c5156_g1	0	187.154	#NAME?	3.9625e-22	6.9811e-20	down	--	-//-
c60736_g1	15.7968	64.3688	-2.0267	3.46e-05	0.0010839	down	--	Peroxidase 9 OS=Arabidopsis thaliana GN=PER9 PE=1 SV=1
c10827_g1	0.583899	158.184	-8.0817	6.0504e-10	4.0325e-08	down	--	S-adenosylmethionine decarboxylase proenzyme OS=Ipomoea batatas GN=SAMDC PE=2 SV=1
c6467_g1	28.7417	132.948	-2.2096	4.2977e-07	1.9198e-05	down	--	Transmembrane protein 245 OS=Homo sapiens GN=TMEM245 PE=1 SV=2
c53556_g1	0.665249	72.8581	-6.7751	3.2881e-18	4.4181e-16	down	--	-//-
c44574_g1	8.98773	43.304	-2.2685	6.9188e-05	0.0020157	down	--	ADP-ribosylation factor 1 OS=Daucus carota GN=ARF1 PE=2 SV=2
c54345_g1	69.2894	269.785	-1.9611	8.077e-07	3.4577e-05	down	--	Origin recognition complex subunit 2 OS=Arabidopsis thaliana GN=ORC2 PE=1 SV=1
c5177_g1	2.48782	15.4244	-2.6323	0.0012619	0.025468	down	--	Bax inhibitor 1 OS=Arabidopsis thaliana GN=BI-1 PE=1 SV=1
c58922_g3	23.7493	169.045	-2.8315	4.0746e-05	0.0012516	down	--	Ultraviolet-B receptor UVR8 OS=Arabidopsis thaliana GN=UVR8 PE=1 SV=1
c44060_g1	25.1638	161.396	-2.6812	8.5796e-10	5.6252e-08	down	--	-//-
c46512_g1	0	7.07002	#NAME?	0.0011031	0.022757	down	--	-//-
c105953_g1	12.9807	40.4903	-1.6412	0.00085297	0.018165	down	--	-//-
c53032_g1	22304	6623.84	1.7516	0.0014739	0.02901	up	--	Glutathione S-transferase U17 OS=Arabidopsis thaliana GN=GSTU17 PE=2 SV=1
c43863_g1	198.101	479.225	-1.2745	0.00047359	0.010922	down	--	Protein S-acyltransferase 11 OS=Arabidopsis thaliana GN=PAT11 PE=2 SV=1
c47586_g1	15.0255	137.095	-3.1897	6.8824e-11	5.0405e-09	down	--	Chaperone protein dnaJ 49 OS=Arabidopsis thaliana GN=ATJ49 PE=2 SV=2
c19211_g1	49.0956	113.769	-1.2124	0.0011678	0.02389	down	--	-//-
c47129_g1	0.41289	8.27335	-4.3246	0.001525	0.029852	down	--	-//-
c68572_g1	4.98828	58.2451	-3.5455	2.6286e-05	0.00084983	down	--	WD repeat-containing protein YMR102C OS=Saccharomyces cerevisiae (strain ATCC 204508 / S288c) GN=YMR102C PE=1 SV=1
c18253_g1	606.177	1732.11	-1.5147	3.2187e-05	0.0010171	down	--	Protein TIFY 9 OS=Arabidopsis thaliana GN=TIFY9 PE=1 SV=1
c74745_g1	3.17402	49.7742	-3.971	8.3332e-06	0.00029653	down	--	-//-
c50879_g1	75.2402	244.036	-1.6975	8.1156e-06	0.0002892	down	--	Cytochrome P450 82C4 OS=Arabidopsis thaliana GN=CYP82C4 PE=2 SV=1
c36878_g1	131.062	346.447	-1.4024	0.00022367	0.0057107	down	--	Thioredoxin-like 3-2, chloroplastic OS=Arabidopsis thaliana GN=WCRKC2 PE=2 SV=1
c7607_g1	6.89835	85.0984	-3.6248	2.7784e-05	0.00089224	down	--	Putative clathrin assembly protein At1g25240 OS=Arabidopsis thaliana GN=At1g25240 PE=3 SV=1
c45633_g2	7.06321	139.584	-4.3047	5.5039e-17	6.7068e-15	down	--	-//-
c41783_g2	0.41289	179.582	-8.7647	1.0101e-25	2.2129e-23	down	--	Exocyst complex component EXO70B1 OS=Arabidopsis thaliana GN=EXO70B1 PE=1 SV=1
c37824_g1	0	12.9498	#NAME?	5.2322e-06	0.00019342	down	--	-//-
c59207_g1	1193.38	217.557	2.4556	1.8515e-10	1.2948e-08	up	--	Cysteine-rich receptor-like protein kinase 10 OS=Arabidopsis thaliana GN=CRK10 PE=1 SV=3
c51135_g1	16.5908	2.28278	2.8615	0.0012755	0.025682	up	--	-//-
c48359_g1	1504.17	3259.75	-1.1158	0.0012611	0.025458	down	--	Zinc finger A20 and AN1 domain-containing stress-associated protein 4 OS=Arabidopsis thaliana GN=SAP4 PE=1 SV=1
c52548_g1	44.8469	6.60994	2.7623	3.7426e-06	0.00014179	up	--	Calcium-binding protein CML24 OS=Arabidopsis thaliana GN=CML24 PE=2 SV=2
c18676_g1	0.504716	73.5354	-7.1868	6.6298e-07	2.8928e-05	down	--	Putative WEB family protein At1g65010, chloroplastic OS=Arabidopsis thaliana GN=At1g65010 PE=1 SV=1
c59509_g1	1900.89	742.819	1.3556	0.00013532	0.003659	up	--	Beta-galactosidase 3 OS=Oryza sativa subsp. japonica GN=Os01g0875500 PE=3 SV=1
c51608_g2	103.429	2331.43	-4.4945	3.2366e-27	7.6744e-25	down	--	Probable isoaspartyl peptidase/L-asparaginase 2 OS=Arabidopsis thaliana GN=At3g16150 PE=2 SV=2
c39255_g1	55.303	12.8305	2.1078	0.00040315	0.0095212	up	--	Trans-cinnamate 4-monooxygenase OS=Zinnia violacea GN=CYP73A12 PE=2 SV=1
c52842_g3	3436.38	887.645	1.9528	1.7775e-07	8.4935e-06	up	--	Beta-galactosidase 8 OS=Arabidopsis thaliana GN=BGAL8 PE=2 SV=2
c57868_g1	1501.36	488.674	1.6193	8.0635e-06	0.00028744	up	--	Receptor-like protein kinase FERONIA OS=Arabidopsis thaliana GN=FER PE=1 SV=1
c38394_g2	0	6.27182	#NAME?	0.0021919	0.040433	down	--	-//-
c62995_g1	0	7.00575	#NAME?	0.0011276	0.0232	down	--	-//-
c101550_g1	141.013	978.048	-2.7941	9.8183e-14	9.1869e-12	down	--	-//-
c38790_g1	0	10.5943	#NAME?	3.9712e-05	0.0012265	down	--	LOB domain-containing protein 22 OS=Arabidopsis thaliana GN=LBD22 PE=2 SV=1
c86615_g1	7.65109	800.252	-6.7086	2.0842e-39	8.5379e-37	down	--	ADP-ribosylation factor GTPase-activating protein AGD12 OS=Arabidopsis thaliana GN=AGD12 PE=1 SV=1
c53551_g1	0	132.252	#NAME?	3.432e-28	8.6034e-26	down	--	Pyrophosphate--fructose 6-phosphate 1-phosphotransferase subunit beta 1 OS=Arabidopsis thaliana GN=PFP-BETA1 PE=1 SV=1
c56991_g1	810.391	313.197	1.3715	0.00056257	0.012677	up	--	Pleiotropic drug resistance protein 3 OS=Nicotiana tabacum GN=PDR3 PE=2 SV=1
c38900_g2	2.2481	19.7198	-3.1329	0.00011716	0.0032285	down	--	Abscisic acid receptor PYL4 OS=Arabidopsis thaliana GN=PYL4 PE=1 SV=1
c57816_g1	91.0331	29.2832	1.6363	0.00019536	0.0050637	up	--	Ankyrin repeat-containing protein At3g12360 OS=Arabidopsis thaliana GN=At3g12360 PE=2 SV=1
c41721_g1	46.6764	146.774	-1.6528	0.00024933	0.0062611	down	--	-//-
c56236_g1	640.121	191.416	1.7416	8.6851e-06	0.00030818	up	--	Protein trichome birefringence-like 41 OS=Arabidopsis thaliana GN=TBL41 PE=2 SV=1
c69470_g1	4.90477	948.304	-7.595	2.0478e-05	0.00067639	down	--	L-ascorbate oxidase homolog OS=Nicotiana tabacum PE=1 SV=1
c101840_g1	5.13184	47.6618	-3.2153	1.7172e-05	0.0005734	down	--	-//-
c57708_g1	5.01971	40.0824	-2.9973	4.002e-06	0.00015111	down	--	-//-
c87693_g1	0	7.56923	#NAME?	0.00062071	0.013814	down	--	-//-
c46015_g1	0	26.0178	#NAME?	2.8509e-10	1.9624e-08	down	--	-//-
c37992_g1	251.045	679.888	-1.4373	0.00010257	0.0028656	down	--	Vesicle-associated protein 2-1 OS=Arabidopsis thaliana GN=PVA21 PE=1 SV=1
c29409_g1	37.0733	383.633	-3.3713	2.112e-11	1.6297e-09	down	--	-//-
c56375_g2	206.731	63.4607	1.7038	0.00015284	0.0040812	up	--	G-type lectin S-receptor-like serine/threonine-protein kinase SD2-5 OS=Arabidopsis thaliana GN=SD25 PE=1 SV=1
c43334_g1	0.331541	573.693	-10.757	4.5912e-48	2.9658e-45	down	ath-miR156h	-//-
c102239_g1	0	115.584	#NAME?	5.1392e-15	5.378e-13	down	--	Signal peptide peptidase-like 3 OS=Arabidopsis thaliana GN=SPPL3 PE=2 SV=1
c68303_g1	26.8182	181.135	-2.7558	7.4314e-10	4.8915e-08	down	--	Transmembrane emp24 domain-containing protein p24delta9 OS=Arabidopsis thaliana GN=At1g26690 PE=2 SV=1
c92988_g1	11515.8	5430.57	1.0844	0.001814	0.034447	up	--	Pectinesterase 3 OS=Citrus sinensis PE=1 SV=1
c51720_g1	53.9296	468.911	-3.1202	8.9734e-14	8.4214e-12	down	--	Zinc finger protein ZAT4 OS=Arabidopsis thaliana GN=ZAT4 PE=2 SV=1
c49164_g1	0.252358	63.9049	-7.9843	2.2659e-17	2.8508e-15	down	--	Probable serine/threonine-protein kinase At1g09600 OS=Arabidopsis thaliana GN=At1g09600 PE=3 SV=1
c36570_g1	226.014	1100.28	-2.2834	4.8649e-10	3.264e-08	down	--	Actin, muscle (Fragment) OS=Lytechinus pictus PE=3 SV=1
c42815_g1	172.982	72.8591	1.2474	0.0017358	0.033155	up	--	Mitogen-activated protein kinase homolog NTF6 OS=Nicotiana tabacum GN=NTF6 PE=2 SV=1
c37037_g1	375.761	103.796	1.8561	3.23e-06	0.000124	up	--	-//-
c59932_g1	42.1945	9.9498	2.0843	0.00027148	0.0067567	up	--	Transcription factor ABORTED MICROSPORES OS=Arabidopsis thaliana GN=AMS PE=1 SV=2
c51175_g1	8.76932	47.5203	-2.438	2.8512e-05	0.00091215	down	--	Dicarboxylate transporter 2, chloroplastic OS=Spinacia oleracea GN=DIT2 PE=1 SV=1
c42648_g1	3.56379	21.6674	-2.604	0.00022001	0.0056301	down	--	-//-
c53378_g1	75.898	521.514	-2.7806	1.1674e-11	9.2053e-10	down	--	ABC transporter G family member 1 OS=Arabidopsis thaliana GN=ABCG1 PE=2 SV=1
c77240_g1	2.91119	37.3181	-3.6802	5.6965e-05	0.0016929	down	--	-//-
c39756_g1	176.38	655.142	-1.8931	2.6767e-07	1.2413e-05	down	--	-//-
c54845_g1	276.239	1096.39	-1.9888	2.1701e-07	1.0224e-05	down	--	Poly(A) polymerase I OS=Salmonella typhi GN=pcnB PE=3 SV=2
c3968_g1	683.548	1780.12	-1.3809	0.00020097	0.0051878	down	--	Cytochrome b-c1 complex subunit Rieske-5, mitochondrial OS=Nicotiana tabacum PE=2 SV=1
c51253_g1	88.2344	294.581	-1.7392	0.00030609	0.007516	down	--	-//-
c55531_g2	24.5704	127.19	-2.372	1.935e-07	9.2022e-06	down	--	Cyclin-D1-1 OS=Arabidopsis thaliana GN=CYCD1-1 PE=1 SV=3
c52774_g1	16.112	335.55	-4.3803	2.0598e-20	3.2485e-18	down	--	Zinc finger protein CONSTANS-LIKE 12 OS=Arabidopsis thaliana GN=COL12 PE=2 SV=2
c54503_g1	363.085	146.262	1.3117	0.00035992	0.0086154	up	--	Protein STICHEL-like 2 OS=Arabidopsis thaliana GN=At4g24790 PE=2 SV=1
c53306_g1	43.7322	173.842	-1.991	1.9295e-06	7.7129e-05	down	--	Nitrile-specifier protein 5 OS=Arabidopsis thaliana GN=NSP5 PE=2 SV=1
c34215_g1	0.41289	14.2723	-5.1113	1.1816e-05	0.00040625	down	--	-//-
c45183_g1	215.076	75.927	1.5022	0.0019424	0.036527	up	--	Pentatricopeptide repeat-containing protein At5g13770, chloroplastic OS=Arabidopsis thaliana GN=At5g13770 PE=2 SV=1
c46179_g1	33.2306	90.4852	-1.4452	0.0015932	0.03087	down	--	-//-
c2865_g1	0.252358	14.9503	-5.8886	7.3346e-06	0.00026369	down	--	-//-
c6432_g1	1.07597	37.3814	-5.1186	1.0268e-10	7.3702e-09	down	novel_90	-//-
c10148_g1	0	7.94457	#NAME?	0.00044746	0.010426	down	--	-//-
c47206_g1	59.0857	139.345	-1.2378	0.0023422	0.04269	down	--	-//-
c54559_g1	1800.15	4301.16	-1.2566	0.00045499	0.010543	down	--	Sucrose-phosphatase 1 OS=Nicotiana tabacum GN=SPP1 PE=2 SV=1
c58649_g1	28.8388	4.6466	2.6338	4.503e-05	0.0013714	up	--	-//-
c32258_g1	169.914	396.676	-1.2232	0.0017207	0.032935	down	--	Structure-specific endonuclease subunit SLX1 OS=Mus musculus GN=Slx1b PE=2 SV=1
c13848_g1	17.6186	0.315733	5.8023	0.00051966	0.011848	up	--	-//-
c55025_g5	0	104.61	#NAME?	4.4545e-25	9.3132e-23	down	--	Cationic amino acid transporter 1 OS=Arabidopsis thaliana GN=CAT1 PE=1 SV=1
c49457_g2	0.583899	472.814	-9.6613	9.2028e-26	2.0249e-23	down	--	Rho guanine nucleotide exchange factor 8 OS=Arabidopsis thaliana GN=ROPGEF8 PE=1 SV=1
c55275_g1	6690.57	1387.59	2.2695	1.767e-09	1.1136e-07	up	--	DNA-3-methyladenine glycosylase 1 OS=Escherichia coli (strain K12) GN=tag PE=1 SV=1
c45582_g1	1504.64	439.54	1.7754	3.645e-06	0.00013856	up	ath-miR156h	UDP-glycosyltransferase 73C3 OS=Arabidopsis thaliana GN=UGT73C3 PE=2 SV=1
c51447_g1	308.128	85.2994	1.8529	1.5326e-05	0.0005169	up	--	Uncharacterized protein At1g08160 OS=Arabidopsis thaliana GN=At1g08160 PE=2 SV=1
c10906_g1	1.75386	113.655	-6.018	3.5488e-12	2.9099e-10	down	--	Translocator protein homolog OS=Arabidopsis thaliana GN=TSPO PE=1 SV=1
c46606_g1	349.435	1211.35	-1.7935	2.3013e-06	9.0804e-05	down	--	UDP-glucuronic acid decarboxylase 2 OS=Arabidopsis thaliana GN=UXS2 PE=1 SV=1
c50631_g1	196.595	29.761	2.7237	0.0001873	0.0048696	up	--	Sucrose synthase 7 OS=Oryza sativa subsp. japonica GN=SUS7 PE=2 SV=2
c51407_g1	2437.99	758.061	1.6853	0.00090321	0.019058	up	--	Zinc finger A20 and AN1 domain-containing stress-associated protein 4 OS=Arabidopsis thaliana GN=SAP4 PE=1 SV=1
c4966_g1	1183.04	371.233	1.6721	3.487e-05	0.0010917	up	--	-//-
c33288_g1	1.24915	13.9053	-3.4766	0.00042089	0.0098961	down	--	Long-chain-alcohol O-fatty-acyltransferase OS=Simmondsia chinensis PE=1 SV=1
c47412_g1	123.159	37.4504	1.7175	0.001271	0.025616	up	--	-//-
c88793_g1	1.8204	20.8943	-3.5208	1.1663e-05	0.00040169	down	--	Oleosin 18.2 kDa OS=Gossypium hirsutum GN=MATP6-A PE=2 SV=1
c46690_g2	44.7961	126.718	-1.5002	0.00052425	0.011936	down	--	-//-
c52521_g1	2697.18	526.064	2.3581	4.4275e-10	2.9865e-08	up	--	Cytochrome P450 90B1 OS=Arabidopsis thaliana GN=CYP90B1 PE=1 SV=2
c69197_g1	0.331541	24.7139	-6.22	7.1652e-09	4.1786e-07	down	--	-//-
c51446_g1	3.15307	77.3464	-4.6165	1.464e-14	1.4753e-12	down	--	EPIDERMAL PATTERNING FACTOR-like protein 2 OS=Arabidopsis thaliana GN=EPFL2 PE=2 SV=1
c24873_g1	2.99037	41.6834	-3.8011	8.347e-09	4.8287e-07	down	--	-//-
c56895_g1	0.252358	128.848	-8.996	4.3869e-10	2.9611e-08	down	--	Putative respiratory burst oxidase homolog protein H OS=Arabidopsis thaliana GN=RBOHH PE=3 SV=1
c37287_g1	0.41289	32.3483	-6.2918	3.5008e-09	2.1214e-07	down	--	MLO protein homolog 1 OS=Oryza sativa subsp. indica GN=MLO1 PE=3 SV=2
c102276_g1	26.4686	111.013	-2.0684	2.1789e-06	8.621e-05	down	--	Putative E3 ubiquitin-protein ligase RING1a OS=Arabidopsis thaliana GN=RING1A PE=1 SV=2
c46436_g1	49.372	6306.95	-6.9971	1.198e-48	8.1024e-46	down	--	Cytochrome P450 82C4 OS=Arabidopsis thaliana GN=CYP82C4 PE=2 SV=1
c29829_g1	66.1973	10.6455	2.6365	4.4138e-07	1.9664e-05	up	--	Protein kinase PINOID OS=Arabidopsis thaliana GN=PID PE=1 SV=1
c53413_g3	1549.82	599.801	1.3695	0.00020014	0.0051729	up	--	Probable glucuronoxylan glucuronosyltransferase IRX7 OS=Arabidopsis thaliana GN=IRX7 PE=2 SV=1
c40843_g1	89.795	322.008	-1.8424	1.5632e-06	6.3289e-05	down	--	-//-
c51300_g1	12.0142	153.838	-3.6786	3.8104e-09	2.298e-07	down	--	-//-
c53109_g1	0.41289	22.188	-5.7479	3.5303e-08	1.8903e-06	down	--	Peroxidase 3 OS=Arabidopsis thaliana GN=PER3 PE=2 SV=1
c35144_g1	40.5462	156.267	-1.9464	5.9991e-06	0.00021968	down	--	Transcription factor BOA OS=Arabidopsis thaliana GN=BOA PE=2 SV=1
c54064_g1	699.421	3253.61	-2.2178	3.0324e-09	1.8554e-07	down	--	Actin-1 OS=Oryza sativa subsp. japonica GN=ACT1 PE=2 SV=1
c58988_g1	683.568	228.117	1.5833	2.4472e-05	0.00079718	up	--	UPF0481 protein At3g47200 OS=Arabidopsis thaliana GN=At3g47200 PE=2 SV=1
c54025_g1	0	42.9557	#NAME?	2.0637e-08	1.1346e-06	down	--	Protein NLP7 OS=Arabidopsis thaliana GN=NLP7 PE=1 SV=2
c41113_g1	4.32087	19820.3	-12.163	1.5811e-68	3.1867e-65	down	--	-//-
c47859_g1	441.549	201.726	1.1302	0.0024618	0.044572	up	ath-miR157d	Transketolase, chloroplastic OS=Zea mays PE=1 SV=1
c77909_g1	6.54152	38.4907	-2.5568	6.753e-06	0.00024524	down	--	-//-
c36226_g1	24.1307	1.68112	3.8434	0.00090614	0.019107	up	--	-//-
c41097_g1	548.865	228.916	1.2616	0.0010676	0.022109	up	--	UDP-glycosyltransferase 76F1 OS=Arabidopsis thaliana GN=UGT76F1 PE=2 SV=1
c55526_g1	296.768	98.2919	1.5942	0.00010751	0.0029909	up	--	Uncharacterized protein in xynA 3'region (Fragment) OS=Caldicellulosiruptor sp. (strain Rt8B.4) PE=4 SV=1
c55037_g1	56.1466	168.09	-1.582	0.00021608	0.0055421	down	--	Kinesin-like protein NACK1 OS=Nicotiana tabacum GN=NACK1 PE=1 SV=1
c52656_g1	1.42232	338.413	-7.8944	4.0385e-21	6.7157e-19	down	--	Exocyst complex component EXO70B1 OS=Arabidopsis thaliana GN=EXO70B1 PE=1 SV=1
c24858_g1	17.1026	1.03661	4.0443	8.5173e-05	0.0024308	up	--	High-light-induced protein, chloroplastic OS=Arabidopsis thaliana GN=HLIP PE=1 SV=1
c52088_g1	1096.63	236.33	2.2142	6.5938e-09	3.8588e-07	up	--	-//-
c48657_g1	1551.36	153.889	3.3336	6.7467e-17	8.1376e-15	up	--	-//-
c49677_g1	138.431	401.415	-1.5359	0.00018031	0.0047074	down	--	Peptidyl-prolyl cis-trans isomerase FKBP62 OS=Arabidopsis thaliana GN=FKBP62 PE=1 SV=2
c46461_g1	10574.9	3673.83	1.5253	0.00052372	0.01193	up	--	Calreticulin-3 OS=Arabidopsis thaliana GN=CRT3 PE=1 SV=2
c48086_g1	0	15.3983	#NAME?	7.3465e-07	3.1747e-05	down	--	-//-
c87439_g1	0.252358	61.4191	-7.9271	3.3211e-17	4.1268e-15	down	--	-//-
c44093_g1	33.983	5.35443	2.666	0.00012767	0.0034809	up	--	-//-
c40388_g3	2.75065	16.4405	-2.5794	0.0018338	0.034751	down	--	RING-H2 finger protein ATL54 OS=Arabidopsis thaliana GN=ATL54 PE=2 SV=2
c1319_g1	459.527	126.007	1.8667	1.6164e-06	6.5286e-05	up	--	-//-
c49500_g1	124.682	6.69002	4.2201	1.546e-09	9.7984e-08	up	--	-//-
c34898_g1	0	7.97437	#NAME?	0.00044299	0.010346	down	--	-//-
c54249_g2	64.2018	17.9801	1.8362	0.0012979	0.026054	up	--	-//-
c57041_g1	210.118	583.792	-1.4743	5.007e-05	0.0015076	down	--	Calcineurin B-like protein 9 OS=Arabidopsis thaliana GN=CBL9 PE=1 SV=3
c40217_g3	0	16.108	#NAME?	1.1698e-06	4.8554e-05	down	--	Probable inositol transporter 3 OS=Arabidopsis thaliana GN=INT3 PE=2 SV=1
c38049_g1	9.84681	451.984	-5.5205	1.043e-30	2.9607e-28	down	--	Vacuolar iron transporter homolog 2 OS=Arabidopsis thaliana GN=At1g76800 PE=2 SV=1
c56161_g1	439.225	6040.05	-3.7815	1.0182e-21	1.7362e-19	down	--	Metallothiol transferase FosB OS=Oceanobacillus iheyensis (strain DSM 14371 / JCM 11309 / KCTC 3954 / HTE831) GN=fosB PE=3 SV=2
c62913_g1	0	64.7422	#NAME?	4.2842e-19	6.1326e-17	down	--	-//-
c23164_g1	14.318	2.32564	2.6221	0.0022797	0.041716	up	--	-//-
c45775_g1	12.011	79.3517	-2.7239	1.8576e-08	1.032e-06	down	--	Transcription factor PRE6 OS=Arabidopsis thaliana GN=PRE6 PE=1 SV=1
c53773_g2	47.278	269.549	-2.5113	4.9845e-10	3.3398e-08	down	--	Peroxidase 15 OS=Ipomoea batatas GN=pod PE=1 SV=1
c57292_g1	304.443	81.262	1.9055	1.2118e-06	5.0089e-05	up	--	Probable LRR receptor-like serine/threonine-protein kinase At1g56140 OS=Arabidopsis thaliana GN=At1g56140 PE=2 SV=2
c39606_g1	10.7977	130.68	-3.5973	2.1299e-13	1.9389e-11	down	--	Aspartic proteinase-like protein 2 OS=Arabidopsis thaliana GN=At1g65240 PE=1 SV=2
c18742_g1	17.4215	625.642	-5.1664	3.3944e-28	8.5303e-26	down	--	Phosphatidylinositol 3,4,5-trisphosphate 3-phosphatase and dual-specificity protein phosphatase PTEN OS=Dictyostelium discoideum GN=pteN PE=2 SV=1
c52481_g1	8.82755	35.8037	-2.02	0.00060486	0.013518	down	--	Upstream activation factor subunit spp27 OS=Schizosaccharomyces pombe (strain 972 / ATCC 24843) GN=spp27 PE=1 SV=1
c34996_g1	19.7771	65.6513	-1.731	0.00028242	0.0070136	down	--	Phosphoinositide phospholipase C 6 OS=Arabidopsis thaliana GN=PLC6 PE=2 SV=2
c39682_g1	0	40.0535	#NAME?	5.0334e-14	4.8586e-12	down	--	-//-
c36925_g1	17.598	56.7036	-1.688	0.00063303	0.014045	down	--	MADS-box protein FBP24 OS=Petunia hybrida GN=FBP24 PE=1 SV=1
c51557_g1	603.004	30.6131	4.2999	1.1227e-07	5.5486e-06	up	--	Auxin-induced protein 15A OS=Glycine max PE=2 SV=1
c33242_g1	21.9106	150.189	-2.7771	3.2897e-10	2.2522e-08	down	--	Glucuronoxylan 4-O-methyltransferase 1 OS=Arabidopsis thaliana GN=GXM1 PE=1 SV=1
c16681_g1	399.746	897.057	-1.1661	0.0012734	0.025654	down	--	Uncharacterized protein At4g28440 OS=Arabidopsis thaliana GN=At4g28440 PE=1 SV=1
c101746_g1	226.532	64.6845	1.8082	0.00013883	0.0037408	up	--	Peptidyl-prolyl cis-trans isomerase FKBP16-3, chloroplastic OS=Arabidopsis thaliana GN=FKBP16-3 PE=1 SV=2
c93134_g1	0	6.3659	#NAME?	0.0021209	0.039405	down	--	Protein FAR1-RELATED SEQUENCE 5 OS=Arabidopsis thaliana GN=FRS5 PE=2 SV=1
c51728_g3	7.40523	102.908	-3.7967	4.5716e-13	4.0483e-11	down	--	Cytochrome P450 76A2 OS=Solanum melongena GN=CYP76A2 PE=2 SV=1
c48832_g1	90.0056	16.0485	2.4876	0.00022677	0.0057753	up	--	Xyloglucan galactosyltransferase KATAMARI1 homolog OS=Oryza sativa subsp. japonica GN=Os03g0144800 PE=2 SV=1
c35674_g1	0.252358	334.892	-10.374	4.5235e-40	1.9153e-37	down	--	Fe(2+) transport protein 2 OS=Oryza sativa subsp. japonica GN=IRT2 PE=2 SV=1
c93120_g1	737.841	123.149	2.5829	3.6206e-06	0.00013768	up	--	Probable ADP-ribosylation factor GTPase-activating protein AGD11 OS=Arabidopsis thaliana GN=AGD11 PE=2 SV=1
c11651_g1	1.40968	13.3381	-3.2421	0.00062482	0.013884	down	--	Protein ENHANCED DISEASE RESISTANCE 2 OS=Arabidopsis thaliana GN=EDR2 PE=2 SV=1
c51721_g1	74.7258	1201.22	-4.0067	3.9203e-23	7.3568e-21	down	--	Cytochrome P450 82A3 OS=Glycine max GN=CYP82A3 PE=2 SV=1
c48650_g1	1406.26	584.885	1.2656	0.00034179	0.0082498	up	--	Protein ASPARTIC PROTEASE IN GUARD CELL 1 OS=Arabidopsis thaliana GN=ASPG1 PE=1 SV=1
c49881_g1	0.41289	57.0277	-7.1098	2.3877e-12	1.9902e-10	down	--	-//-
c57602_g2	4275.56	11348.7	-1.4083	0.00010032	0.002809	down	--	Phosphoglucomutase, cytoplasmic OS=Populus tremula GN=PGM1 PE=2 SV=1
c95916_g1	0.836257	10.1724	-3.6046	0.0024133	0.043852	down	--	-//-
c50750_g2	528.346	93.4414	2.4993	3.6986e-06	0.00014043	up	--	Probable WRKY transcription factor 40 OS=Arabidopsis thaliana GN=WRKY40 PE=1 SV=1
c56550_g1	4284.83	812.478	2.3988	1.134e-10	8.1219e-09	up	--	4-coumarate--CoA ligase 2 OS=Glycine max PE=2 SV=2
c49008_g1	35396.7	4781.83	2.888	3.0536e-05	0.00096951	up	--	-//-
c52220_g1	1222.71	268.932	2.1848	1.5871e-08	8.8944e-07	up	--	Deacetylvindoline O-acetyltransferase OS=Catharanthus roseus GN=DAT PE=1 SV=1
c77223_g1	299.478	82.5631	1.8589	0.00048271	0.011116	up	--	L-ascorbate oxidase homolog OS=Nicotiana tabacum PE=1 SV=1
c57708_g2	77.3437	192.781	-1.3176	0.0018774	0.03547	down	--	-//-
c52448_g1	25.3782	0.661269	5.2622	1.493e-05	0.00050489	up	--	-//-
c56411_g1	197.178	536.949	-1.4453	7.1943e-05	0.0020825	down	--	Tetratricopeptide repeat protein 33 OS=Danio rerio GN=ttc33 PE=2 SV=1
c4933_g1	330.28	937.256	-1.5048	2.4475e-05	0.00079718	down	--	Alcohol dehydrogenase-like 6 OS=Arabidopsis thaliana GN=At5g24760 PE=2 SV=2
c84723_g1	13.0479	247.001	-4.2426	1.8546e-09	1.1645e-07	down	--	-//-
c58543_g1	9.12731	0	Inf	0.00021802	0.0055874	up	--	-//-
c42038_g1	0	12.7188	#NAME?	6.7343e-06	0.00024469	down	--	-//-
c5316_g1	0.252358	8.10663	-5.0056	0.002018	0.037792	down	--	-//-
c48007_g2	468.646	112.7	2.056	8.2988e-08	4.2174e-06	up	--	Xyloglucan galactosyltransferase KATAMARI1 homolog OS=Oryza sativa subsp. japonica GN=Os03g0144800 PE=2 SV=1
c52058_g1	594.496	152.03	1.9673	4.4665e-07	1.989e-05	up	--	Protein NRT1/ PTR FAMILY 8.1 OS=Arabidopsis thaliana GN=NPF8.1 PE=1 SV=1
c59088_g5	1482.09	368.629	2.0074	9.8911e-08	4.9394e-06	up	--	Transcription factor TCP7 OS=Arabidopsis thaliana GN=TCP7 PE=2 SV=1
c52588_g2	7.63628	104.254	-3.7711	0.0001721	0.004527	down	--	Cation/H(+) antiporter 4 OS=Arabidopsis thaliana GN=CHX4 PE=2 SV=1
c60147_g1	94.762	208.125	-1.1351	0.0022223	0.040839	down	--	Phosphoglucomutase, cytoplasmic OS=Mesembryanthemum crystallinum GN=PGM1 PE=2 SV=1
c4532_g1	14.6373	63.076	-2.1074	2.5775e-05	0.00083467	down	--	LOB domain-containing protein 21 OS=Arabidopsis thaliana GN=LBD21 PE=2 SV=1
c17138_g1	772.367	38.8594	4.3129	0.0023619	0.043017	up	--	Stellacyanin OS=Toxicodendron vernicifluum PE=1 SV=1
c39339_g1	304.079	849.201	-1.4817	2.1177e-05	0.00069787	down	--	Chaperone protein dnaJ 20, chloroplastic OS=Arabidopsis thaliana GN=ATJ20 PE=1 SV=2
c33224_g1	2829.81	456.256	2.6328	1.3219e-10	9.3942e-09	up	ath-miR408-3p	3-ketoacyl-CoA synthase 6 OS=Arabidopsis thaliana GN=CUT1 PE=1 SV=1
c37080_g1	0.663082	41.4813	-5.9671	2.5174e-12	2.0966e-10	down	--	Pyruvate kinase, cytosolic isozyme OS=Nicotiana tabacum PE=2 SV=1
c5493_g1	50.9686	6.6565	2.9368	3.8843e-07	1.749e-05	up	--	Syntaxin-121 OS=Arabidopsis thaliana GN=SYP121 PE=1 SV=1
c59938_g1	0	1212.04	#NAME?	1.5213e-60	1.9655e-57	down	--	Xylem serine proteinase 1 OS=Arabidopsis thaliana GN=XSP1 PE=2 SV=1
c33226_g1	11.6382	0	Inf	1.9273e-05	0.00063994	up	--	Heparan-alpha-glucosaminide N-acetyltransferase OS=Mus musculus GN=Hgsnat PE=1 SV=2
c44967_g1	13.8824	278.417	-4.3259	0.00022978	0.0058401	down	novel_87	-//-
c64450_g1	0	10.2581	#NAME?	5.3457e-05	0.0016	down	--	-//-
c37476_g1	91.8306	31.0109	1.5662	0.00029155	0.0072065	up	--	-//-
c25851_g1	98.5227	258.898	-1.3939	0.00034857	0.0083854	down	--	Cysteine proteinase 3 OS=Solanum lycopersicum GN=CYP-3 PE=1 SV=1
c55315_g1	21.4598	1.00681	4.4138	0.0022146	0.040739	up	--	-//-
c41250_g1	186.765	417.321	-1.1599	0.0015684	0.030495	down	--	-//-
c43848_g1	1290	587.461	1.1348	0.0012739	0.025654	up	--	Poly(U)-specific endoribonuclease-B OS=Danio rerio GN=endoub PE=2 SV=1
c102288_g1	0.583899	92.3592	-7.3054	4.4307e-21	7.3318e-19	down	--	Seipin OS=Drosophila melanogaster GN=Seipin PE=2 SV=1
c39952_g1	106.535	25.784	2.0468	9.7642e-06	0.00034166	up	--	Transcription factor TCP5 OS=Arabidopsis thaliana GN=TCP5 PE=2 SV=1
c52212_g1	1705.78	604.593	1.4964	3.46e-05	0.0010839	up	--	Two-component response regulator-like APRR1 OS=Arabidopsis thaliana GN=APRR1 PE=1 SV=1
c68441_g1	11.6552	97.9213	-3.0706	8.9547e-10	5.8597e-08	down	--	-//-
c87243_g1	0	506.907	#NAME?	1.2132e-47	7.5467e-45	down	--	Protein RALF-like 33 OS=Arabidopsis thaliana GN=RALFL33 PE=2 SV=1
c102123_g1	2.23546	98.8294	-5.4663	5.1946e-19	7.3729e-17	down	--	Actin-2 OS=Oryza sativa subsp. japonica GN=ACT2 PE=2 SV=1
c21573_g1	2.74849	60.1265	-4.4513	6.0082e-09	3.5325e-07	down	--	-//-
c8292_g1	190.352	54.8288	1.7957	1.5426e-05	0.00051991	up	--	-//-
c63143_g1	3.4159	19.0558	-2.4799	0.0011936	0.024285	down	--	-//-
c49469_g1	0.583899	1004.07	-10.748	4.602e-55	4.5025e-52	down	--	Fasciclin-like arabinogalactan protein 21 OS=Arabidopsis thaliana GN=FLA21 PE=2 SV=1
c53950_g2	3.48028	102.653	-4.8824	2.3187e-17	2.9135e-15	down	--	High mobility group B protein 15 OS=Arabidopsis thaliana GN=HMGB15 PE=2 SV=1
c53094_g1	129.713	52.1138	1.3156	0.0019716	0.037013	up	--	Putative ankyrin repeat protein MM_0045 OS=Methanosarcina mazei (strain ATCC BAA-159 / DSM 3647 / Goe1 / Go1 / JCM 11833 / OCM 88) GN=MM_0045 PE=4 SV=1
c56121_g1	144.52	37.6412	1.9409	6.6731e-06	0.00024295	up	--	Putative methylesterase 13, chloroplastic OS=Arabidopsis thaliana GN=MES13 PE=2 SV=1
c52720_g1	196.538	7.21531	4.7676	1.3311e-20	2.1092e-18	up	--	-//-
c37685_g2	217.103	1315.08	-2.5987	5.1349e-11	3.7993e-09	down	--	Monosaccharide-sensing protein 2 OS=Arabidopsis thaliana GN=MSSP2 PE=1 SV=2
c85065_g1	3.01566	1081.41	-8.4862	1.2861e-42	6.4482e-40	down	--	ATPase 8, plasma membrane-type OS=Arabidopsis thaliana GN=AHA8 PE=3 SV=1
c7911_g1	508.587	192.633	1.4006	0.00016314	0.0043264	up	--	Copper methylamine oxidase OS=Arthrobacter sp. (strain P1) GN=maoII PE=1 SV=1
c57460_g1	76.3064	1.30578	5.8688	3.1646e-08	1.7054e-06	up	--	-//-
c46282_g1	4525.9	1052.26	2.1047	2.9636e-08	1.6014e-06	up	novel_64	Probable esterase KAI2 OS=Arabidopsis thaliana GN=KAI2 PE=1 SV=1
c84804_g1	0.744432	3581.23	-12.232	2.0544e-73	5.7509e-70	down	--	60S acidic ribosomal protein P0-1 OS=Arabidopsis thaliana GN=RPP0A PE=1 SV=1
c49165_g1	19.1939	54.5027	-1.5057	0.0015258	0.029862	down	--	Transcription factor MYB44 OS=Arabidopsis thaliana GN=MYB44 PE=2 SV=1
c50307_g1	3.40109	607.622	-7.481	7.6225e-24	1.4772e-21	down	novel_77	-//-
c33711_g1	2.72753	17.5321	-2.6843	0.0003366	0.0081364	down	--	-//-
c80452_g1	0.252358	11.3366	-5.4894	0.00013069	0.0035531	down	--	-//-
c43830_g2	50186.3	16786.1	1.58	0.00014116	0.0037995	up	--	Probable non-specific lipid-transfer protein AKCS9 OS=Vigna unguiculata PE=2 SV=1
c53014_g1	81.8812	384.844	-2.2327	4.0209e-08	2.1451e-06	down	--	Uncharacterized protein At4g06744 OS=Arabidopsis thaliana GN=At4g06744 PE=2 SV=1
c58230_g1	71.4076	460.832	-2.6901	1.9728e-12	1.6553e-10	down	--	Linoleate 13S-lipoxygenase 2-1, chloroplastic OS=Solanum tuberosum GN=LOX2.1 PE=1 SV=1
c51118_g1	439.487	149.52	1.5555	9.7582e-05	0.0027407	up	--	-//-
c23547_g1	0	9.64341	#NAME?	9.565e-05	0.002697	down	--	-//-
c90519_g1	0	13.8159	#NAME?	2.3535e-06	9.2646e-05	down	--	-//-
c60560_g1	147.587	26.8169	2.4603	0.00017934	0.0046857	up	--	Polygalacturonase-1 non-catalytic subunit beta OS=Solanum lycopersicum GN=GP1 PE=1 SV=1
c55066_g1	8389.24	2396.64	1.8075	3.859e-05	0.0011951	up	--	Glycerol-3-phosphate 2-O-acyltransferase 6 OS=Arabidopsis thaliana GN=GPAT6 PE=1 SV=1
c93281_g1	2.89638	495.541	-7.4186	8.7834e-40	3.6881e-37	down	--	Protein TIFY 5A OS=Arabidopsis thaliana GN=TIFY5A PE=1 SV=1
c11977_g1	0.252358	402.103	-10.638	8.9067e-43	4.4878e-40	down	--	Protein psi1 OS=Schizosaccharomyces pombe (strain 972 / ATCC 24843) GN=psi1 PE=2 SV=2
c39462_g1	0.744432	22.6444	-4.9269	1.438e-07	6.9968e-06	down	--	-//-
c45845_g1	0.41289	278.236	-9.3963	2.1798e-26	4.8923e-24	down	--	Serine/threonine-protein kinase At3g07070 OS=Arabidopsis thaliana GN=At3g07070 PE=2 SV=1
c1457_g1	15.0942	343.698	-4.5091	1.5051e-21	2.5322e-19	down	--	-//-
c45998_g1	48.3516	229.769	-2.2485	7.9931e-08	4.0681e-06	down	--	Phosphoinositide phospholipase C 2 OS=Arabidopsis thaliana GN=PLC2 PE=1 SV=1
c8690_g1	0	88.7976	#NAME?	8.3147e-17	9.9514e-15	down	--	-//-
c17162_g1	305.996	908.597	-1.5701	5.4974e-05	0.001639	down	--	Isoflavone reductase-like protein OS=Olea europaea PE=1 SV=1
c43338_g1	93.0111	2.67584	5.1193	2.5106e-14	2.4804e-12	up	--	-//-
c50242_g1	82.3946	848.137	-3.3637	4.734e-10	3.1804e-08	down	--	Transcription factor bHLH75 OS=Arabidopsis thaliana GN=BHLH75 PE=2 SV=1
c47191_g1	0.331541	815.446	-11.264	2.7565e-53	2.2957e-50	down	--	Inositol oxygenase 1 OS=Arabidopsis thaliana GN=MIOX1 PE=2 SV=1
c59138_g1	0	6.60527	#NAME?	0.0015886	0.030792	down	--	-//-
c38032_g1	108.645	254.811	-1.2298	0.0023421	0.04269	down	--	Vacuolar proton ATPase a3 OS=Arabidopsis thaliana GN=VHA-a3 PE=1 SV=1
c53363_g1	181.314	944.294	-2.3807	5.6979e-10	3.8026e-08	down	--	V-type proton ATPase subunit G3 OS=Arabidopsis thaliana GN=VHA-G3 PE=3 SV=1
c53935_g2	52.1468	154.604	-1.5679	0.00029788	0.007334	down	--	MADS-box transcription factor 27 OS=Oryza sativa subsp. japonica GN=MADS27 PE=2 SV=2
c58010_g3	17.3731	90.6073	-2.3828	4.2562e-07	1.9038e-05	down	ath-miR8175	-//-
c27728_g1	7.82028	115.926	-3.8898	5.3661e-14	5.1747e-12	down	--	(3S,6E)-nerolidol synthase 2, chloroplastic/mitochondrial OS=Fragaria ananassa PE=1 SV=1
c56498_g1	62.7896	20.3569	1.625	0.00051433	0.011759	up	--	Phytoene dehydrogenase OS=Synechocystis sp. (strain PCC 6803 / Kazusa) GN=pds PE=3 SV=2
c57443_g1	10.0724	38.5391	-1.9359	0.00061664	0.013739	down	--	-//-
c49969_g1	11.161	39.3997	-1.8197	0.0012596	0.025433	down	--	O-glucosyltransferase rumi homolog OS=Culex quinquefasciatus GN=CPIJ013394 PE=3 SV=1
c2705_g1	110.779	2.61994	5.402	1.6234e-11	1.2633e-09	up	--	-//-
c24423_g1	33.7353	270.072	-3.001	6.4899e-12	5.2029e-10	down	--	AP-1 complex subunit sigma-1 OS=Arabidopsis thaliana GN=AAP19-1 PE=1 SV=1
c96029_g1	0	10.1938	#NAME?	5.4569e-05	0.0016284	down	--	-//-
c37018_g1	70.7099	1.67274	5.4016	2.3974e-15	2.5647e-13	up	--	GDSL esterase/lipase At5g03980 OS=Arabidopsis thaliana GN=At5g03980 PE=2 SV=1
c39342_g1	5252.09	2225.61	1.2387	0.00049174	0.011298	up	--	Chlorophyll a-b binding protein 8, chloroplastic OS=Solanum lycopersicum GN=CAB8 PE=3 SV=1
c58123_g3	172.215	399.148	-1.2127	0.0015487	0.030223	down	--	Probable sugar phosphate/phosphate translocator At5g05820 OS=Arabidopsis thaliana GN=At5g05820 PE=2 SV=1
c7022_g1	756.624	2024.68	-1.42	0.00019603	0.005077	down	--	T-complex protein 11 homolog OS=Homo sapiens GN=TCP11 PE=2 SV=1
c59916_g1	12.4536	39.9315	-1.681	0.0014999	0.029452	down	--	Homocysteine S-methyltransferase 3 OS=Arabidopsis thaliana GN=HMT3 PE=1 SV=2
c42510_g1	17.6067	57.2931	-1.7022	0.00040583	0.0095755	down	--	Protein TIFY 6A OS=Arabidopsis thaliana GN=TIFY6A PE=1 SV=1
c53194_g1	1556	478.785	1.7004	3.6278e-05	0.0011305	up	--	Probable xyloglucan glycosyltransferase 12 OS=Arabidopsis thaliana GN=CSLC12 PE=1 SV=1
c42872_g1	179.635	2900.46	-4.0131	2.1063e-22	3.7837e-20	down	--	Lipoxygenase homology domain-containing protein 1 OS=Mus musculus GN=Loxhd1 PE=2 SV=1
c59194_g1	52.4469	130.171	-1.3115	0.0022595	0.041378	down	--	Glutamate receptor 3.6 OS=Arabidopsis thaliana GN=GLR3.6 PE=2 SV=1
c56542_g1	8072.39	20614.6	-1.3526	0.0012487	0.025249	down	--	Gamma aminobutyrate transaminase 3, chloroplastic OS=Solanum lycopersicum GN=GABA-TP3 PE=1 SV=1
c46167_g1	0.41289	380.681	-9.8486	2.1267e-12	1.783e-10	down	--	Cation/H(+) antiporter 15 OS=Arabidopsis thaliana GN=CHX15 PE=2 SV=1
c48823_g1	31.0595	84.7182	-1.4476	0.0016557	0.031897	down	--	Ethylene-responsive transcription factor CRF4 OS=Arabidopsis thaliana GN=CRF4 PE=1 SV=2
c26521_g1	12.8787	0.337158	5.2554	0.0016361	0.03153	up	--	-//-
c12165_g1	0	13.9686	#NAME?	2.2509e-06	8.892e-05	down	--	-//-
c22981_g1	611.701	2191.82	-1.8412	8.5696e-07	3.6562e-05	down	--	Aspartate aminotransferase, mitochondrial OS=Arabidopsis thaliana GN=ASP1 PE=2 SV=1
c48589_g1	21.742	2.9571	2.8782	0.00010806	0.0030023	up	--	-//-
c22706_g1	944.374	4468.47	-2.2424	3.2091e-09	1.9564e-07	down	--	Rho GDP-dissociation inhibitor 1 OS=Arabidopsis thaliana GN=GDI1 PE=1 SV=1
c58581_g4	16.9519	67.9601	-2.0032	3.3522e-05	0.0010554	down	--	-//-
c49031_g1	675.504	1660.62	-1.2977	0.0014637	0.028836	down	--	Secoisolariciresinol dehydrogenase (Fragment) OS=Podophyllum peltatum PE=1 SV=1
c5030_g1	4.29009	174.241	-5.3439	6.39e-21	1.042e-18	down	--	PRA1 family protein F2 OS=Arabidopsis thaliana GN=PRA1F2 PE=1 SV=1
c56474_g1	89.1427	2185.88	-4.616	1.3654e-27	3.3075e-25	down	--	ABC transporter G family member 15 OS=Arabidopsis thaliana GN=ABCG15 PE=2 SV=2
c59538_g3	34.0668	2.31726	3.8779	4.9885e-08	2.6251e-06	up	--	Receptor-like protein 12 OS=Arabidopsis thaliana GN=RLP12 PE=2 SV=2
c101336_g1	11.084	244.785	-4.465	5.0876e-20	7.7565e-18	down	--	Putative clathrin assembly protein At1g25240 OS=Arabidopsis thaliana GN=At1g25240 PE=3 SV=1
c32529_g1	4705.42	692.141	2.7652	3.0003e-06	0.00011598	up	--	ATP synthase gamma chain, chloroplastic OS=Nicotiana tabacum GN=ATPC PE=1 SV=1
c22285_g1	5.33861	61.3213	-3.5219	2.659e-09	1.6409e-07	down	--	E3 ubiquitin-protein ligase ATL6 OS=Arabidopsis thaliana GN=ATL6 PE=1 SV=2
c33242_g2	10.5413	66.5733	-2.6589	1.8303e-07	8.7335e-06	down	--	Glucuronoxylan 4-O-methyltransferase 1 OS=Arabidopsis thaliana GN=GXM1 PE=1 SV=1
c39509_g1	20.6755	96.9639	-2.2295	1.2731e-06	5.2345e-05	down	--	Cyclic nucleotide-gated ion channel 2 OS=Arabidopsis thaliana GN=CNGC2 PE=1 SV=1
c7011_g1	120.666	40.1085	1.589	0.00028909	0.007158	up	--	-//-
c41311_g1	1162.05	319.16	1.8643	7.3679e-07	3.1798e-05	up	--	Photosystem II stability/assembly factor HCF136, chloroplastic OS=Arabidopsis thaliana GN=HCF136 PE=1 SV=1
c43282_g1	74.1568	181.355	-1.2902	0.0012795	0.025731	down	--	Pentatricopeptide repeat-containing protein At3g46790, chloroplastic OS=Arabidopsis thaliana GN=CRR2 PE=2 SV=1
c18846_g1	7.53181	95.8463	-3.6697	7.8682e-13	6.8354e-11	down	--	Caffeic acid 3-O-methyltransferase 1 OS=Populus tremuloides GN=OMT1 PE=1 SV=1
c25304_g1	31.3849	103.121	-1.7162	0.00014165	0.0038107	down	--	Phospholipase D delta OS=Arabidopsis thaliana GN=PLDDELTA PE=1 SV=2
c56917_g1	152.634	60.9171	1.3252	0.00083089	0.017762	up	--	Pentatricopeptide repeat-containing protein At1g79080, chloroplastic OS=Arabidopsis thaliana GN=At1g79080 PE=2 SV=1
c51294_g1	2.90071	21.2361	-2.872	8.4932e-05	0.0024246	down	--	2-aminoethanethiol dioxygenase OS=Mus musculus GN=Ado PE=1 SV=2
c51524_g1	21.0555	59.7818	-1.5055	0.00069778	0.015297	down	--	EPIDERMAL PATTERNING FACTOR-like protein 2 OS=Arabidopsis thaliana GN=EPFL2 PE=2 SV=1
c27906_g1	243.851	83.3361	1.549	0.00013717	0.0037019	up	--	Prolycopene isomerase, chloroplastic OS=Daucus carota GN=CRTISO PE=2 SV=1
c76821_g1	0.252358	235.941	-9.8687	4.7643e-35	1.6442e-32	down	--	Probable sucrose-phosphate synthase 1 OS=Citrus unshiu GN=SPS1 PE=2 SV=1
c57005_g2	1.15732	19.5839	-4.0808	0.00012607	0.0034422	down	ath-miR167a-5p,ath-miR167c-5p,ath-miR167d	-//-
c59964_g1	214.577	871.572	-2.0221	1.5174e-07	7.3446e-06	down	--	-//-
c39642_g1	517.747	196.869	1.395	0.0015221	0.029813	up	--	Ethylene-responsive transcription factor WIN1 OS=Arabidopsis thaliana GN=WIN1 PE=2 SV=1
c52014_g1	538.105	181.125	1.5709	4.7425e-05	0.0014365	up	--	Aquaporin NIP1-1 OS=Oryza sativa subsp. japonica GN=NIP1-1 PE=2 SV=1
c57579_g1	11.409	0.315733	5.1753	0.00010826	0.0030068	up	--	-//-
c46081_g1	108.47	255.801	-1.2377	0.0015636	0.030437	down	--	KH domain-containing protein At4g18375 OS=Arabidopsis thaliana GN=At4g18375 PE=2 SV=1
c85114_g1	0	445.741	#NAME?	1.5284e-15	1.6616e-13	down	--	Probable galacturonosyltransferase-like 4 OS=Arabidopsis thaliana GN=GATL4 PE=2 SV=1
c25623_g1	1.32833	32.1946	-4.5991	0.00014407	0.0038665	down	--	-//-
c37977_g1	28.1729	7.27492	1.9533	0.0021435	0.03973	up	--	-//-
c3586_g1	576.238	245.936	1.2284	0.00076887	0.016645	up	--	-//-
c46055_g2	46.8985	11.3021	2.0529	0.00010289	0.0028739	up	--	Fasciclin-like arabinogalactan protein 4 OS=Arabidopsis thaliana GN=FLA4 PE=1 SV=1
c43568_g1	2.81936	24.2519	-3.1047	1.7607e-05	0.00058752	down	--	-//-
c47029_g2	0.252358	98.7418	-8.612	5.4872e-23	1.0202e-20	down	--	Ninja-family protein AFP3 OS=Arabidopsis thaliana GN=AFP3 PE=1 SV=1
c42920_g1	524.598	222.931	1.2346	0.0017054	0.032685	up	--	-//-
c41757_g1	499.962	171.401	1.5444	5.8873e-05	0.0017429	up	--	-//-
c36884_g1	119.055	14.8683	3.0013	1.9628e-10	1.3679e-08	up	--	GDSL esterase/lipase At5g45960 OS=Arabidopsis thaliana GN=At5g45960 PE=2 SV=1
c56808_g6	0.41289	34.8854	-6.4007	1.2677e-11	9.9496e-10	down	--	-//-
c53532_g1	19.2854	199.36	-3.3698	1.9363e-11	1.4987e-09	down	--	-//-
c57096_g2	1134.76	230.968	2.2966	0.00015343	0.0040957	up	--	Filament-like plant protein 4 OS=Arabidopsis thaliana GN=FPP4 PE=1 SV=1
c32099_g1	413.348	54.2345	2.9301	9.9189e-13	8.536e-11	up	--	-//-
c93079_g1	1772.88	321.074	2.4651	7.5382e-11	5.4888e-09	up	--	Fructose-1,6-bisphosphatase, chloroplastic OS=Pisum sativum GN=FBP PE=1 SV=2
c42724_g1	263.16	913.957	-1.7962	3.715e-06	0.00014096	down	--	Probable serine/threonine-protein kinase At5g41260 OS=Arabidopsis thaliana GN=At5g41260 PE=1 SV=1
c55601_g1	41.6175	227.759	-2.4522	2.8541e-09	1.7517e-07	down	--	-//-
c49701_g1	8.43279	32.1024	-1.9286	0.00033949	0.0082004	down	--	-//-
c45151_g1	440.582	10.2618	5.4241	9.7238e-05	0.0027344	up	--	Probable glutathione S-transferase parA OS=Nicotiana tabacum GN=PARA PE=2 SV=1
c33600_g1	6.93194	774.649	-6.8041	1.046e-22	1.8993e-20	down	--	Sugar transporter ERD6-like 6 OS=Arabidopsis thaliana GN=At1g75220 PE=1 SV=1
c16838_g1	0.825781	19.0073	-4.5247	1.6462e-06	6.6412e-05	down	--	-//-
c44577_g1	237.951	15.266	3.9623	2.354e-05	0.00076869	up	--	Putative methyltransferase DDB_G0268948 OS=Dictyostelium discoideum GN=DDB_G0268948 PE=1 SV=2
c18238_g2	157.511	11230.6	-6.1558	3.6675e-42	1.7599e-39	down	--	Putative fructokinase-5 OS=Arabidopsis thaliana GN=At4g10260 PE=2 SV=1
c28694_g1	86.3631	23.0355	1.9066	5.3625e-05	0.0016045	up	--	Arabinogalactan peptide 16 OS=Arabidopsis thaliana GN=AGP16 PE=1 SV=1
c17349_g1	0	99.0986	#NAME?	2.3371e-24	4.673e-22	down	--	Acid beta-fructofuranosidase OS=Vigna radiata var. radiata GN=INVA PE=1 SV=1
c49305_g1	9339.07	3236.46	1.5289	3.3744e-05	0.0010607	up	--	Squalene monooxygenase OS=Panax ginseng PE=2 SV=1
c42531_g1	0.41289	11.5881	-4.8107	9.7768e-05	0.0027452	down	--	-//-
c53408_g1	0	65.3271	#NAME?	4.016e-19	5.7733e-17	down	--	-//-
c49377_g1	328.474	127.769	1.3622	0.00068597	0.015072	up	--	-//-
c44777_g1	0	25.8967	#NAME?	3.3707e-06	0.00012896	down	--	-//-
c46109_g1	1785.67	364.823	2.2912	0.00040219	0.0095053	up	--	ABC transporter G family member 32 OS=Arabidopsis thaliana GN=ABCG32 PE=1 SV=1
c85214_g1	415.745	35.7562	3.5394	5.5697e-05	0.0016585	up	--	-//-
c68200_g1	0	7.92781	#NAME?	0.00045001	0.010456	down	--	Uncharacterized protein L728 OS=Acanthamoeba polyphaga mimivirus GN=MIMI_L728 PE=4 SV=1
c49001_g2	2402.11	513.4	2.2261	0.0017087	0.032737	up	--	Beta carbonic anhydrase 1, chloroplastic OS=Arabidopsis thaliana GN=BCA1 PE=1 SV=2
c54656_g1	374.87	150.817	1.3136	0.0017527	0.03342	up	--	Chaperone protein dnaJ 11, chloroplastic OS=Arabidopsis thaliana GN=ATJ11 PE=1 SV=2
c51462_g2	0.504716	987.392	-10.934	8.1602e-55	7.7579e-52	down	novel_112	WAT1-related protein At1g25270 OS=Arabidopsis thaliana GN=At1g25270 PE=2 SV=1
c59138_g4	7.48008	29.6762	-1.9882	0.0010025	0.020924	down	--	-//-
c21741_g1	26.9986	1.96705	3.7788	1.5217e-06	6.1711e-05	up	--	Putative transcription factor bHLH041 OS=Arabidopsis thaliana GN=BHLH41 PE=4 SV=1
c56024_g2	1395.41	626.578	1.1551	0.0019398	0.036484	up	--	Protein CURVATURE THYLAKOID 1C, chloroplastic OS=Arabidopsis thaliana GN=CURT1C PE=1 SV=1
c4714_g1	217732	21379.9	3.3482	1.8653e-12	1.5704e-10	up	--	Ribulose bisphosphate carboxylase small chain, chloroplastic OS=Betula pendula GN=RBCS1 PE=2 SV=1
c38598_g1	579.237	151.974	1.9303	0.00030507	0.0074946	up	--	Beta-carotene isomerase D27, chloroplastic OS=Arabidopsis thaliana GN=D27 PE=1 SV=1
c53408_g2	0	27.5508	#NAME?	9.6835e-11	6.9953e-09	down	--	-//-
c45665_g1	3.06955	34.6078	-3.495	2.2034e-07	1.0371e-05	down	--	Pumilio homolog 12 OS=Arabidopsis thaliana GN=APUM12 PE=2 SV=2
c12208_g1	0	15.6973	#NAME?	5.6687e-07	2.499e-05	down	--	-//-
c42958_g1	8.8485	0.315733	4.8087	0.00074266	0.016143	up	--	-//-
c45590_g2	98.4972	282.125	-1.5182	0.00021957	0.0056217	down	--	Mitogen-activated protein kinase 8 OS=Arabidopsis thaliana GN=MPK8 PE=1 SV=2
c41078_g2	0.331541	111.786	-8.3973	1.3601e-24	2.7633e-22	down	--	PRA1 family protein B4 OS=Arabidopsis thaliana GN=PRA1B4 PE=1 SV=1
c46471_g1	0	13.748	#NAME?	2.8752e-06	0.00011183	down	--	-//-
c29333_g1	18.3844	0.682695	4.7511	2.7801e-06	0.00010838	up	--	-//-
c36543_g1	2576.5	872.57	1.5621	0.0001386	0.0037357	up	--	Two pore calcium channel protein 1A OS=Nicotiana tabacum GN=TPC1A PE=2 SV=1
c57992_g8	1.1678	9116.59	-12.93	1.425e-84	9.5734e-81	down	--	Probable pectinesterase/pectinesterase inhibitor 36 OS=Arabidopsis thaliana GN=PME36 PE=2 SV=2
c53247_g1	6209.72	2511.26	1.3061	0.00039052	0.0092621	up	--	Photosystem I reaction center subunit VI, chloroplastic OS=Brassica campestris GN=PSAH PE=2 SV=1
c38431_g1	0	9.06221	#NAME?	0.0001706	0.0044971	down	--	-//-
c12242_g1	1723.33	516.207	1.7392	5.4253e-06	0.00020005	up	--	Naringenin,2-oxoglutarate 3-dioxygenase OS=Malus domestica PE=2 SV=1
c84746_g1	0	129.129	#NAME?	7.574e-28	1.8753e-25	down	--	-//-
c43127_g1	69.1495	21.9607	1.6548	0.0015306	0.029933	up	--	-//-
c5497_g1	0	9.92838	#NAME?	7.1954e-05	0.0020825	down	--	Transcription factor bHLH91 OS=Arabidopsis thaliana GN=BHLH91 PE=2 SV=1
c6826_g1	0	6.6565	#NAME?	0.0015605	0.0304	down	--	-//-
c41561_g1	125.422	283.986	-1.179	0.0012871	0.025853	down	--	Isopentenyl phosphate kinase OS=Methanothermobacter thermautotrophicus (strain ATCC 29096 / DSM 1053 / JCM 10044 / NBRC 100330 / Delta H) GN=MTH_47 PE=1 SV=1
c36629_g1	0.744432	13.6883	-4.2007	7.4606e-05	0.0021499	down	--	Protein PLANT CADMIUM RESISTANCE 2 OS=Arabidopsis thaliana GN=PCR2 PE=1 SV=1
c53765_g2	16.0173	197.226	-3.6221	2.4873e-15	2.6552e-13	down	--	BI1-like protein OS=Arabidopsis thaliana GN=At4g15470 PE=2 SV=1
c52577_g2	181.246	62.5339	1.5352	0.00018788	0.0048835	up	--	U-box domain-containing protein 43 OS=Arabidopsis thaliana GN=PUB43 PE=2 SV=1
c57221_g1	19.0164	89.4291	-2.2335	1.1554e-06	4.8015e-05	down	--	ABC transporter G family member 21 OS=Arabidopsis thaliana GN=ABCG21 PE=2 SV=2
c520_g1	149.331	5.24826	4.8305	0.00025197	0.0063167	up	--	-//-
c60244_g1	7.48224	177.691	-4.5698	1.0389e-09	6.7504e-08	down	--	-//-
c46005_g1	65.9966	3.02509	4.4473	4.1469e-13	3.6755e-11	up	--	Probable transcriptional regulator RABBIT EARS OS=Arabidopsis thaliana GN=RBE PE=2 SV=2
c81691_g1	0	29.775	#NAME?	2.1971e-11	1.6914e-09	down	--	Probable aquaporin NIP4-2 OS=Arabidopsis thaliana GN=NIP4-2 PE=2 SV=2
c43857_g1	3.97235	20.7416	-2.3845	0.00050744	0.011622	down	--	ABC transporter C family member 9 OS=Arabidopsis thaliana GN=ABCC9 PE=2 SV=2
c102319_g1	408.476	56.698	2.8489	1.353e-06	5.5203e-05	up	--	Transcription repressor MYB4 OS=Arabidopsis thaliana GN=MYB4 PE=1 SV=1
c57165_g2	20.5956	1.29273	3.9938	4.4731e-06	0.00016757	up	--	Ethylene-responsive transcription factor ERF025 OS=Arabidopsis thaliana GN=ERF025 PE=2 SV=1
c54511_g1	5000.94	2285.93	1.1294	0.0016876	0.032413	up	--	NADP-dependent malic enzyme OS=Vitis vinifera PE=2 SV=1
c6635_g1	2.50046	44.5362	-4.1547	1.1014e-09	7.1239e-08	down	--	-//-
c27831_g1	0	14.5629	#NAME?	1.3261e-06	5.4302e-05	down	--	-//-
c33970_g1	19.1596	2.37219	3.0138	0.0012121	0.024599	up	--	-//-
c36254_g1	723.239	114.784	2.6556	1.0996e-11	8.7051e-10	up	--	Protein tas OS=Shigella flexneri GN=tas PE=3 SV=1
c48669_g1	5667.47	1510.5	1.9077	0.0010592	0.021958	up	--	Chlorophyll a-b binding protein 7, chloroplastic OS=Solanum lycopersicum GN=CAB7 PE=3 SV=1
c41694_g1	19.905	2.7224	2.8702	0.00017753	0.004648	up	--	-//-
c31366_g1	0	39.0485	#NAME?	8.7473e-14	8.2306e-12	down	--	Synaptotagmin-2 OS=Arabidopsis thaliana GN=SYT2 PE=2 SV=1
c30371_g2	7.63447	31.2362	-2.0326	0.0004501	0.010456	down	--	Basic blue protein OS=Cucumis sativus PE=1 SV=1
c63890_g1	4.71895	89.8649	-4.2512	1.3836e-14	1.3971e-12	down	--	DnaJ homolog subfamily B member 8 OS=Mus musculus GN=Dnajb8 PE=2 SV=1
c54495_g1	179.758	451.878	-1.3299	0.00061612	0.013732	down	--	Uncharacterized protein At1g04910 OS=Arabidopsis thaliana GN=At1g04910 PE=2 SV=1
c47835_g1	84.8234	31.6805	1.4209	0.001144	0.02348	up	--	Putative GATA transcription factor 22 OS=Arabidopsis thaliana GN=GATA22 PE=3 SV=1
c53906_g1	17689	2095.49	3.0775	1.065e-15	1.1692e-13	up	--	GDSL esterase/lipase At5g45670 OS=Arabidopsis thaliana GN=At5g45670 PE=2 SV=1
c28360_g1	0	9.90324	#NAME?	7.2539e-05	0.0020982	down	--	-//-
c48459_g1	0.583899	45.557	-6.2858	3.4126e-13	3.0488e-11	down	--	RING-H2 finger protein ATL29 OS=Arabidopsis thaliana GN=ATL29 PE=3 SV=1
c56718_g1	1007.59	328.764	1.6158	8.7805e-06	0.00031146	up	--	Calcium sensing receptor, chloroplastic OS=Arabidopsis thaliana GN=CAS PE=1 SV=1
c34168_g1	98.6724	4.8813	4.3373	1.2105e-14	1.226e-12	up	--	-//-
c46879_g1	0.836257	536.164	-9.3245	8.9397e-45	4.8176e-42	down	--	40S ribosomal protein S20-2 OS=Arabidopsis thaliana GN=RPS20B PE=2 SV=1
c47379_g1	0	9.92934	#NAME?	7.1932e-05	0.0020825	down	--	-//-
c22704_g1	286.145	101.516	1.495	0.00025132	0.0063047	up	--	Protease HtpX homolog 2 OS=Methanosarcina acetivorans (strain ATCC 35395 / DSM 2834 / JCM 12185 / C2A) GN=htpX2 PE=3 SV=1
c54155_g1	607.088	1535.52	-1.3388	0.00012215	0.0033522	down	--	E3 ubiquitin-protein ligase RING1 OS=Gossypium hirsutum GN=RING1 PE=1 SV=1
c43354_g2	7166.05	1763.47	2.0228	0.00073494	0.016007	up	--	Chlorophyll a-b binding protein AB80, chloroplastic OS=Pisum sativum GN=AB80 PE=1 SV=1
c58353_g6	123.208	30.5899	2.01	7.0782e-06	0.00025566	up	--	Putative ribonuclease H protein At1g65750 OS=Arabidopsis thaliana GN=At1g65750 PE=3 SV=1
c87495_g1	19.1849	2.34239	3.0339	0.00022702	0.0057802	up	--	Probable LRR receptor-like serine/threonine-protein kinase At1g74360 OS=Arabidopsis thaliana GN=At1g74360 PE=2 SV=1
c42730_g1	0	15.1562	#NAME?	7.8641e-07	3.3738e-05	down	--	-//-
c78573_g1	0	7.67169	#NAME?	0.00059944	0.013418	down	--	-//-
c53890_g1	39.3411	159.073	-2.0156	5.0329e-06	0.00018688	down	--	F-box/kelch-repeat protein At5g26960 OS=Arabidopsis thaliana GN=At5g26960 PE=2 SV=1
c42635_g1	0.665249	21.4839	-5.0132	2.9159e-07	1.3417e-05	down	--	DNA-directed RNA polymerase II subunit RPB2 OS=Solanum lycopersicum GN=RPB2 PE=2 SV=1
c104171_g1	10.6415	0.661269	4.0083	0.00085077	0.01813	up	--	-//-
c53172_g1	1000.87	248.358	2.0108	2.1365e-07	1.0085e-05	up	--	Polyol transporter 5 OS=Arabidopsis thaliana GN=PLT5 PE=1 SV=2
c102754_g1	0	7.41089	#NAME?	0.00080142	0.017238	down	--	ATP-dependent 6-phosphofructokinase 7 OS=Arabidopsis thaliana GN=PFK7 PE=1 SV=1
c56666_g1	873.678	305.904	1.514	0.0025182	0.045426	up	--	ATP-dependent Clp protease ATP-binding subunit ClpE OS=Bacillus subtilis (strain 168) GN=clpE PE=1 SV=1
c46175_g1	0	559.128	#NAME?	3.5996e-49	2.4846e-46	down	--	Probable LRR receptor-like serine/threonine-protein kinase RLK OS=Arabidopsis thaliana GN=RLK PE=2 SV=1
c41149_g1	0	15.2717	#NAME?	7.6115e-07	3.2766e-05	down	--	-//-
c21695_g1	4.31039	74.1472	-4.1045	5.7135e-13	5.0198e-11	down	--	-//-
c45939_g1	808.361	316.581	1.3524	0.00022748	0.0057889	up	--	CBL-interacting serine/threonine-protein kinase 21 OS=Arabidopsis thaliana GN=CIPK21 PE=1 SV=1
c52522_g1	0	23.1566	#NAME?	1.8706e-09	1.173e-07	down	--	-//-
c50637_g2	15.3647	49.7034	-1.6937	0.00066475	0.014662	down	--	Vacuolar protein sorting-associated protein 22 homolog 1 OS=Arabidopsis thaliana GN=VP22-1 PE=2 SV=2
c68221_g1	5.58266	451.923	-6.339	4.2098e-17	5.1852e-15	down	--	-//-
c61788_g1	39.0582	237.104	-2.6018	6.0909e-08	3.1656e-06	down	--	Small ubiquitin-related modifier 2 OS=Arabidopsis thaliana GN=SUMO2 PE=1 SV=1
c38029_g1	20.6516	1.954	3.4017	3.2412e-05	0.0010235	up	--	Epoxide hydrolase 3 OS=Xenopus tropicalis GN=ephx3 PE=2 SV=1
c45485_g1	0.504716	1789.46	-11.792	1.9138e-63	2.7951e-60	down	--	WAT1-related protein At1g25270 OS=Arabidopsis thaliana GN=At1g25270 PE=2 SV=1
c9086_g1	39.4266	4.32249	3.1892	0.00018642	0.0048494	up	--	Lysine histidine transporter-like 8 OS=Arabidopsis thaliana GN=AATL1 PE=1 SV=1
c35295_g1	0.41289	11.3366	-4.7791	0.00012531	0.003424	down	--	-//-
c35046_g1	1752.85	358.327	2.2904	3.4752e-09	2.1084e-07	up	--	Transcription factor bHLH155 OS=Arabidopsis thaliana GN=BHLH155 PE=2 SV=1
c48746_g1	277.098	748.716	-1.434	7.1627e-05	0.002076	down	--	Rho GTPase-activating protein REN1 OS=Arabidopsis thaliana GN=REN1 PE=1 SV=2
c18381_g1	180.763	60.3573	1.5825	0.001434	0.028369	up	--	-//-
c55436_g1	76.1007	10.7396	2.825	0.0023253	0.042443	up	--	-//-
c35943_g1	0.504716	280.023	-9.1159	2.6311e-36	9.6418e-34	down	--	-//-
c36365_g1	0.252358	9.95447	-5.3018	0.00039437	0.0093444	down	--	-//-
c89348_g1	83.4058	28.2941	1.5596	0.00041921	0.0098589	up	--	-//-
c50204_g1	1374.96	439.741	1.6447	7.6847e-06	0.00027501	up	--	E3 ubiquitin-protein ligase ATL6 OS=Arabidopsis thaliana GN=ATL6 PE=1 SV=2
c55397_g1	4.79481	1042.7	-7.7646	6.1787e-45	3.3476e-42	down	--	-//-
c58246_g1	559.436	219.124	1.3522	0.0024433	0.044292	up	--	Probable polygalacturonase OS=Vitis vinifera GN=GSVIVT00026920001 PE=1 SV=1
c57462_g2	103.777	11.209	3.2108	1.2942e-10	9.2103e-09	up	--	Probable LRR receptor-like serine/threonine-protein kinase At4g08850 OS=Arabidopsis thaliana GN=At4g08850 PE=2 SV=3
c52538_g2	1.82257	13.828	-2.9235	0.0016	0.030948	down	--	-//-
c44901_g1	0	126.751	#NAME?	2.9721e-14	2.9164e-12	down	--	Syntaxin-124 OS=Arabidopsis thaliana GN=SYP124 PE=2 SV=1
c89044_g1	0	38.7077	#NAME?	1.1999e-13	1.1196e-11	down	--	-//-
c30913_g1	0.41289	9.03708	-4.452	0.00084875	0.018106	down	--	-//-
c6261_g1	172.294	49.0067	1.8138	1.5785e-05	0.0005306	up	--	Caffeoyl-CoA O-methyltransferase 6 OS=Nicotiana tabacum GN=CCOAOMT6 PE=2 SV=1
c11467_g1	0.252358	7.59065	-4.9107	0.0028139	0.049967	down	--	-//-
c103819_g1	1.57021	20.3653	-3.6971	6.7356e-06	0.00024469	down	--	Primary amine oxidase OS=Arthrobacter sp. (strain P1) GN=maoI PE=1 SV=1
c35874_g1	5.73669	42.3438	-2.8839	1.8015e-06	7.2301e-05	down	--	-//-
c54481_g1	13.4279	1.99685	2.7494	0.0017224	0.032962	up	--	-//-
c43279_g1	2702.75	1149.6	1.2333	0.00090644	0.019107	up	--	Oxysterol-binding protein-related protein 4C OS=Arabidopsis thaliana GN=ORP4C PE=2 SV=1
c25114_g1	0	8.67382	#NAME?	0.00023594	0.0059649	down	--	-//-
c53599_g1	12.5201	38.9825	-1.6386	0.0014557	0.028725	down	--	Type I inositol 1,4,5-trisphosphate 5-phosphatase 2 OS=Arabidopsis thaliana GN=IP5P2 PE=1 SV=2
c36116_g1	15.9551	274.008	-4.1021	4.781e-19	6.8244e-17	down	--	Actin (Fragment) OS=Dictyocaulus viviparus PE=3 SV=1
c53585_g1	1046.75	472.546	1.1474	0.0012993	0.026068	up	--	-//-
c68565_g1	7.85171	109.975	-3.808	1.0269e-12	8.8221e-11	down	--	Mitochondrial dicarboxylate/tricarboxylate transporter DTC OS=Arabidopsis thaliana GN=DTC PE=1 SV=1
c35745_g1	11.3172	1.35234	3.065	0.0024676	0.044668	up	--	-//-
c52111_g1	4370.79	1504.52	1.5386	0.001202	0.024432	up	--	MLO-like protein 8 OS=Arabidopsis thaliana GN=MLO8 PE=1 SV=2
c35170_g1	1710.07	452.868	1.9169	0.00030933	0.0075863	up	--	-//-
c32908_g3	43.2792	7.70987	2.4889	2.1412e-05	0.00070469	up	--	-//-
c44576_g1	27.4719	3.95553	2.796	8.5677e-05	0.0024445	up	--	-//-
c59618_g1	90.4225	342.55	-1.9216	1.5009e-06	6.0892e-05	down	--	Retrovirus-related Pol polyprotein from transposon TNT 1-94 OS=Nicotiana tabacum PE=2 SV=1
c92998_g1	24.5897	4722.04	-7.5852	2.5052e-54	2.2951e-51	down	--	Soluble inorganic pyrophosphatase OS=Solanum tuberosum GN=PPA PE=2 SV=1
c42528_g1	10.2033	0.661269	3.9477	0.0015426	0.03012	up	--	-//-
c14212_g1	0.41289	12.8985	-4.9653	3.3902e-05	0.0010653	down	--	Phospholipase D alpha 1 OS=Oryza sativa subsp. japonica GN=PLD1 PE=1 SV=2
c12970_g1	0	8.62726	#NAME?	0.00023959	0.0060377	down	--	-//-
c53898_g2	3453.59	7692.87	-1.1554	0.0011667	0.023873	down	--	3-ketoacyl-CoA thiolase 2, peroxisomal OS=Arabidopsis thaliana GN=PED1 PE=1 SV=2
c25910_g1	84.7538	310.433	-1.8729	2.4354e-06	9.5758e-05	down	--	3beta-hydroxysteroid-dehydrogenase/decarboxylase isoform 3 OS=Arabidopsis thaliana GN=3BETAHSD/D3 PE=2 SV=2
c78372_g1	86.0727	7.37271	3.5453	1.3799e-08	7.7946e-07	up	--	-//-
c45579_g1	22.8359	60.0407	-1.3946	0.0016776	0.032258	down	--	-//-
c34653_g1	155.434	52.5366	1.5649	0.0002529	0.006335	up	--	Anthocyanin regulatory C1 protein OS=Zea mays GN=C1 PE=2 SV=1
c70440_g1	231.544	53.3283	2.1183	5.2507e-07	2.3238e-05	up	--	Pentatricopeptide repeat-containing protein At3g53700, chloroplastic OS=Arabidopsis thaliana GN=MEE40 PE=2 SV=1
c58715_g2	1710.34	164.103	3.3816	6.4121e-08	3.3137e-06	up	--	Protein CHUP1, chloroplastic OS=Arabidopsis thaliana GN=CHUP1 PE=1 SV=1
c48349_g1	833.552	324.319	1.3619	0.00026986	0.0067199	up	--	2-hydroxy-6-oxononadienedioate/2-hydroxy-6-oxononatrienedioate hydrolase OS=Escherichia coli O157:H7 GN=mhpC PE=3 SV=3
c21705_g1	0.583899	9.65549	-4.0476	0.0015828	0.030703	down	--	-//-
c27095_g1	197.433	5471.64	-4.7925	8.8967e-29	2.293e-26	down	--	-//-
c68326_g1	4.79813	16323.6	-11.732	1.5113e-61	2.1153e-58	down	novel_112,novel_96	Probable pectate lyase P59 OS=Solanum lycopersicum GN=LAT59 PE=2 SV=1
c48327_g1	98.982	214.206	-1.1138	0.0025995	0.046729	down	--	Cytochrome b5 OS=Nicotiana tabacum PE=2 SV=1
c57296_g1	6562.49	79486.7	-3.5984	4.7078e-20	7.1883e-18	down	--	Nigrin b OS=Sambucus nigra PE=1 SV=2
c68471_g1	4.06634	699.007	-7.4254	1.6606e-42	8.2031e-40	down	--	Probable ADP-ribosylation factor GTPase-activating protein AGD11 OS=Arabidopsis thaliana GN=AGD11 PE=2 SV=1
c26439_g1	1.83088	13.3167	-2.8626	0.0024279	0.044059	down	--	-//-
c51238_g1	16.5687	57.4421	-1.7937	0.00035886	0.0086003	down	--	Homeobox protein knotted-1-like 6 OS=Arabidopsis thaliana GN=KNAT6 PE=1 SV=1
c54474_g1	14.5103	47.3992	-1.7078	0.0016716	0.032172	down	--	Probable beta-1,4-xylosyltransferase IRX9 OS=Arabidopsis thaliana GN=IRX9 PE=2 SV=1
c21498_g1	0	45.745	#NAME?	1.283e-06	5.2708e-05	down	--	Auxin-induced protein X15 OS=Glycine max PE=2 SV=1
c6959_g1	0	428.423	#NAME?	1.053e-33	3.3579e-31	down	novel_14	Aldo-keto reductase family 4 member C9 OS=Arabidopsis thaliana GN=AKR4C9 PE=1 SV=1
c47797_g1	3.23225	282.757	-6.4509	5.2674e-13	4.64e-11	down	--	Protein kinase G11A OS=Oryza sativa subsp. indica GN=OsI_021818 PE=2 SV=1
c53547_g2	3516.43	9229.72	-1.3922	0.00012509	0.0034198	down	--	Gibberellin-regulated protein 6 OS=Arabidopsis thaliana GN=GASA6 PE=3 SV=1
c5613_g1	50.6934	7.62513	2.733	1.0049e-06	4.2355e-05	up	--	Probable serine/threonine-protein kinase At1g18390 OS=Arabidopsis thaliana GN=At1g18390 PE=2 SV=2
c33146_g1	170.294	407.097	-1.2573	0.00067793	0.014921	down	--	Citrate synthase, glyoxysomal OS=Cucurbita maxima PE=1 SV=1
c56664_g1	2952.88	670.415	2.139	2.712e-05	0.00087453	up	--	CSC1-like protein ERD4 OS=Arabidopsis thaliana GN=ERD4 PE=2 SV=1
c56278_g1	36.4046	3.67798	3.3071	3.4093e-07	1.5518e-05	up	--	Cytochrome P450 CYP73A100 OS=Panax ginseng PE=2 SV=1
c68783_g1	32.8919	1469.18	-5.4811	7.9698e-34	2.5497e-31	down	--	COBRA-like protein 6 OS=Arabidopsis thaliana GN=COBL6 PE=2 SV=2
c101241_g1	2299.3	876.013	1.3922	0.00065114	0.014403	up	--	30S ribosomal protein S31, chloroplastic OS=Arabidopsis thaliana GN=RPS31 PE=1 SV=1
c51795_g2	1121.81	349.329	1.6832	1.0922e-05	0.00037875	up	--	Fatty-acid-binding protein 3 OS=Arabidopsis thaliana GN=FAP3 PE=1 SV=1
c56217_g1	9.30481	33.4799	-1.8472	0.0012391	0.025074	down	--	-//-
c56808_g1	3.88702	36.6308	-3.2363	1.7416e-07	8.3339e-06	down	--	Putative B3 domain-containing protein REM4 OS=Arabidopsis thaliana GN=REM4 PE=3 SV=1
c41662_g1	0	57.0958	#NAME?	0.00038687	0.0091894	down	--	-//-
c53525_g1	25.5607	93.9546	-1.878	4.9194e-05	0.0014843	down	--	Dephospho-CoA kinase OS=Arabidopsis thaliana GN=COAE PE=2 SV=1
c10677_g1	0	67.6304	#NAME?	1.1699e-19	1.7312e-17	down	--	-//-
c46997_g1	1.24698	211.885	-7.4087	1.7153e-30	4.8555e-28	down	--	Protein GPR107 OS=Mus musculus GN=Gpr107 PE=2 SV=2
c20362_g1	0.917607	1326.88	-10.498	4.4798e-58	4.7521e-55	down	--	Ras-related protein Rab2BV OS=Beta vulgaris GN=RAB2BV PE=2 SV=1
c53055_g1	6077.19	1512.03	2.0069	7.9885e-07	3.4227e-05	up	--	Phosphoribulokinase, chloroplastic OS=Mesembryanthemum crystallinum PE=2 SV=1
c52156_g1	1594.2	535.424	1.5741	3.7848e-05	0.0011746	up	--	Beta-glucosidase 22 OS=Oryza sativa subsp. japonica GN=BGLU22 PE=2 SV=1
c58906_g3	21.9974	246.754	-3.4877	3.1065e-16	3.5534e-14	down	novel_87	-//-
c42419_g1	2202.96	825.028	1.4169	0.00031341	0.0076733	up	--	Tropinone reductase homolog OS=Datura stramonium PE=2 SV=1
c53998_g1	6420.86	842.965	2.9292	7.1233e-06	0.0002572	up	--	Lysosomal alpha-mannosidase OS=Mus musculus GN=Man2b1 PE=2 SV=4
c90870_g1	0	8.36276	#NAME?	0.00031881	0.0077735	down	--	-//-
c57975_g1	13047.1	2453.87	2.4106	3.3107e-07	1.5096e-05	up	--	21 kDa protein OS=Daucus carota PE=2 SV=1
c57662_g2	7.39873	46.6606	-2.6569	3.7229e-06	0.0001412	down	--	Sister chromatid cohesion protein PDS5 homolog B-B OS=Xenopus laevis GN=pds5b-b PE=2 SV=2
c36278_g1	1666.81	631.967	1.3992	0.00014177	0.0038127	up	--	50S ribosomal protein L3, chloroplastic (Fragment) OS=Nicotiana tabacum GN=RPL3 PE=1 SV=1
c48214_g2	146.959	53.2333	1.465	0.00026517	0.0066158	up	--	Myb-related protein 306 OS=Antirrhinum majus GN=MYB306 PE=2 SV=1
c55632_g1	0.917607	249.328	-8.086	2.8373e-24	5.6507e-22	down	--	Putative clathrin assembly protein At1g03050 OS=Arabidopsis thaliana GN=At1g03050 PE=2 SV=1
c52520_g1	0	32.2617	#NAME?	4.3339e-12	3.5335e-10	down	ath-miR156h	CSC1-like protein At4g02900 OS=Arabidopsis thaliana GN=At4g02900 PE=3 SV=1
c53967_g1	0	15.7103	#NAME?	5.6483e-07	2.491e-05	down	--	-//-
c47253_g1	59.409	1508.08	-4.6659	6.7668e-28	1.6796e-25	down	--	Septum-promoting GTP-binding protein 1 OS=Schizosaccharomyces pombe (strain 972 / ATCC 24843) GN=spg1 PE=1 SV=1
c28017_g1	1.32833	43.8675	-5.0455	1.778e-11	1.3815e-09	down	--	Epoxide hydrolase 4 OS=Homo sapiens GN=EPHX4 PE=2 SV=2
c30890_g1	104.07	249.339	-1.2606	0.0013937	0.027696	down	--	-//-
c93616_g1	0	179.761	#NAME?	9.8958e-20	1.4709e-17	down	--	-//-
c44098_g1	0	15.634	#NAME?	5.7693e-07	2.5411e-05	down	--	-//-
c59153_g1	97.2431	19.3613	2.3284	7.139e-07	3.0943e-05	up	--	-//-
c30177_g1	14.9848	229.704	-3.9382	3.4786e-18	4.6554e-16	down	--	Ras-related protein RABH1e OS=Arabidopsis thaliana GN=RABH1E PE=2 SV=1
c94834_g1	9.18005	38.5475	-2.0701	0.00053642	0.01217	down	--	Auxin response factor 9 OS=Arabidopsis thaliana GN=ARF9 PE=1 SV=1
c46517_g1	3.49509	66.4169	-4.2481	3.727e-12	3.051e-10	down	--	Two-component response regulator ARR17 OS=Arabidopsis thaliana GN=ARR17 PE=2 SV=1
c55059_g3	343.704	102.512	1.7454	4.9785e-06	0.00018495	up	--	Receptor-like protein kinase HSL1 OS=Arabidopsis thaliana GN=HSL1 PE=2 SV=1
c43374_g1	18.4987	76.823	-2.0541	8.9891e-06	0.00031774	down	--	Putative E3 ubiquitin-protein ligase RING1a OS=Arabidopsis thaliana GN=RING1A PE=1 SV=2
c42921_g1	2708.96	958.224	1.4993	8.8633e-05	0.0025182	up	--	Monoacylglycerol lipase abhd6-A OS=Xenopus laevis GN=abhd6-a PE=2 SV=1
c50063_g1	72.4507	177.393	-1.2919	0.0010156	0.021163	down	--	-//-
c5348_g1	2.43176	51.1917	-4.3958	1.9346e-10	1.3501e-08	down	--	-//-
c53923_g1	451.688	184.427	1.2923	0.0022215	0.040838	up	--	Probably inactive leucine-rich repeat receptor-like protein kinase At5g48380 OS=Arabidopsis thaliana GN=At5g48380 PE=1 SV=1
c59071_g1	188.798	51.1228	1.8848	0.00072548	0.015825	up	--	Isoflavone 2'-hydroxylase OS=Glycyrrhiza echinata GN=CYP81E1 PE=1 SV=2
c53614_g1	3224.17	755.364	2.0937	0.0010571	0.021926	up	--	Magnesium-chelatase subunit ChlH, chloroplastic OS=Arabidopsis thaliana GN=CHLH PE=1 SV=1
c54735_g1	396.804	1526.91	-1.9441	1.0461e-07	5.2032e-06	down	--	PI-PLC X domain-containing protein At5g67130 OS=Arabidopsis thaliana GN=At5g67130 PE=1 SV=1
c52994_g1	74.1063	12.9069	2.5215	0.00082564	0.017673	up	--	-//-
c38939_g1	2.15411	29.4647	-3.7738	3.0702e-06	0.00011841	down	--	-//-
c22486_g1	1887.76	610.344	1.629	9.6574e-05	0.0027192	up	--	-//-
c50833_g1	1277.1	355.542	1.8448	1.0615e-06	4.4424e-05	up	--	Oligopeptide transporter 4 OS=Arabidopsis thaliana GN=OPT4 PE=1 SV=1
c48882_g1	4.63145	44.3471	-3.2593	9.3483e-06	0.00032905	down	--	-//-
c50768_g1	0.917607	62.831	-6.0975	1.0005e-15	1.0994e-13	down	--	Histidine-containing phosphotransfer protein 1 OS=Oryza sativa subsp. japonica GN=HP1 PE=1 SV=1
c51080_g1	4.1961	35.7944	-3.0926	6.5377e-05	0.0019157	down	--	-//-
c52937_g2	3790.74	15924.7	-2.0707	5.3886e-05	0.0016119	down	--	-//-
c35547_g1	305.009	839.535	-1.4607	3.6121e-05	0.0011263	down	--	-//-
c45930_g1	23.0534	5.33767	2.1107	0.0015227	0.029819	up	--	-//-
c22698_g1	419.65	137.385	1.611	1.8095e-05	0.000602	up	--	Xyloglucan galactosyltransferase KATAMARI1 OS=Arabidopsis thaliana GN=KAM1 PE=1 SV=1
c9197_g1	0	6.88653	#NAME?	0.0011751	0.023992	down	--	-//-
c40895_g1	120.814	656.146	-2.4412	1.8406e-09	1.1571e-07	down	--	Receptor-like cytosolic serine/threonine-protein kinase RBK2 OS=Arabidopsis thaliana GN=RBK2 PE=1 SV=1
c11538_g1	10.1928	50.1905	-2.2999	8.9261e-06	0.00031584	down	--	5'-3' exoribonuclease 3 OS=Arabidopsis thaliana GN=XRN3 PE=2 SV=1
c25704_g1	86.7855	903.867	-3.3806	8.6281e-12	6.8843e-10	down	--	Probable galactinol--sucrose galactosyltransferase 6 OS=Arabidopsis thaliana GN=RFS6 PE=2 SV=2
c80216_g1	0.663082	9.36956	-3.8207	0.0019875	0.037277	down	--	-//-
c43627_g1	22.9145	66.7213	-1.5419	0.0016935	0.032507	down	--	-//-
c47104_g1	15.2917	54.1926	-1.8253	0.00029454	0.0072679	down	--	UDP-glycosyltransferase 82A1 OS=Arabidopsis thaliana GN=UGT82A1 PE=2 SV=1
c24174_g1	7471.43	3404.72	1.1338	0.0015072	0.029579	up	--	Pyrophosphate-energized vacuolar membrane proton pump 1 OS=Arabidopsis thaliana GN=AVP1 PE=1 SV=1
c17327_g1	9.75961	60.2755	-2.6267	1.8843e-06	7.5444e-05	down	--	Tubulin beta-5 chain OS=Gossypium hirsutum PE=2 SV=1
c43726_g1	23.2368	1.71093	3.7636	9.8336e-06	0.00034385	up	--	-//-
c51137_g1	50.0425	134.527	-1.4267	0.00050109	0.01149	down	--	-//-
c45197_g1	4.24385	41.9507	-3.3052	1.394e-07	6.8126e-06	down	--	Cyclin-D5-3 OS=Oryza sativa subsp. japonica GN=CYCD5-3 PE=2 SV=1
c58531_g1	40.6375	94.5898	-1.2189	0.0014275	0.028296	down	--	-//-
c54550_g1	19.1985	3862.18	-7.6523	6.0674e-23	1.1198e-20	down	--	Sugar transport protein 10 OS=Arabidopsis thaliana GN=STP10 PE=2 SV=1
c54592_g1	1.15732	19.3538	-4.0638	4.5325e-06	0.00016954	down	--	Monocopper oxidase-like protein SKU5 OS=Arabidopsis thaliana GN=SKU5 PE=1 SV=1
c39317_g1	0.744432	18.781	-4.657	7.0541e-05	0.0020517	down	--	Isoeugenol synthase 1 OS=Petunia hybrida GN=IGS1 PE=1 SV=1
c35682_g1	23.9963	0.315733	6.248	5.6896e-08	2.9692e-06	up	--	-//-
c54781_g1	5463.33	15770.2	-1.5293	1.5585e-05	0.00052438	down	--	Alpha-glucan phosphorylase, H isozyme OS=Solanum tuberosum PE=1 SV=1
c29205_g1	4.07682	41.9004	-3.3614	1.418e-07	6.9168e-06	down	--	-//-
c69401_g1	0	389.208	#NAME?	8.8897e-44	4.5941e-41	down	--	Blue copper protein OS=Pisum sativum PE=2 SV=1
c81427_g1	36.0258	7.89334	2.1903	0.00035845	0.0085944	up	--	Secoisolariciresinol dehydrogenase (Fragment) OS=Forsythia intermedia PE=1 SV=1
c51603_g1	645.945	240.7	1.4242	0.0002316	0.0058745	up	--	-//-
c52095_g1	19.6335	1647.42	-6.3907	1.6805e-40	7.2373e-38	down	--	Pentatricopeptide repeat-containing protein At2g02750 OS=Arabidopsis thaliana GN=PCMP-E22 PE=2 SV=2
c35061_g1	2595.78	228.825	3.5038	9.9822e-19	1.3913e-16	up	--	Uncharacterized protein At4g06744 OS=Arabidopsis thaliana GN=At4g06744 PE=2 SV=1
c25911_g1	32.1558	4.94091	2.7022	3.7821e-05	0.0011742	up	--	Ethylene-responsive transcription factor RAP2-6 OS=Arabidopsis thaliana GN=RAP2-6 PE=2 SV=2
c55223_g1	741.621	172.914	2.1006	2.094e-07	9.8932e-06	up	--	Interactor of constitutive active ROPs 1 OS=Arabidopsis thaliana GN=ICR1 PE=1 SV=1
c35565_g1	198.152	13.0857	3.9205	1.0914e-05	0.0003786	up	--	Dynein light chain 1, cytoplasmic OS=Caenorhabditis elegans GN=dlc-1 PE=1 SV=1
c59719_g1	24.4468	485.56	-4.3119	4.3787e-22	7.6696e-20	down	--	-//-
c98006_g1	13.7193	1.33559	3.3607	0.0005519	0.012476	up	--	-//-
c59660_g1	2118.77	498.623	2.0872	5.3229e-06	0.00019663	up	--	Pelargonidin 3-O-(6-caffeoylglucoside) 5-O-(6-O-malonylglucoside) 4'''-malonyltransferase OS=Salvia splendens PE=1 SV=1
c101697_g1	0.252358	8.18394	-5.0193	0.0016326	0.031469	down	--	Cationic amino acid transporter 1 OS=Arabidopsis thaliana GN=CAT1 PE=1 SV=1
c32764_g1	0	65.6774	#NAME?	2.5478e-18	3.4743e-16	down	--	-//-
c58989_g1	1.08862	12.2456	-3.4917	0.0012993	0.026068	down	--	Heat shock 22 kDa protein, mitochondrial OS=Pisum sativum GN=HSP22 PE=2 SV=1
c56339_g1	862.078	384.59	1.1645	0.0024862	0.044932	up	--	Uncharacterized protein At5g41620 OS=Arabidopsis thaliana GN=At5g41620 PE=2 SV=2
c46247_g1	8.85435	140.695	-3.99	1.6344e-16	1.913e-14	down	--	-//-
c93131_g1	8886.55	3490.54	1.3482	0.0002354	0.0059558	up	--	Sucrose synthase isoform 1 OS=Daucus carota PE=2 SV=1
c39811_g1	475.071	72.97	2.7028	1.1813e-11	9.2933e-10	up	--	Omega-3 fatty acid desaturase, chloroplastic OS=Sesamum indicum GN=FAD7 PE=2 SV=1
c50372_g1	89.3483	16.8661	2.4053	1.2239e-05	0.00041967	up	--	-//-
c23395_g1	5.83285	294.963	-5.6602	3.1213e-27	7.4186e-25	down	--	Omega-6 fatty acid desaturase, endoplasmic reticulum isozyme 2 OS=Glycine max GN=FAD2-2 PE=2 SV=1
c33063_g1	25.4777	2008.24	-6.3006	2.6465e-42	1.2761e-39	down	--	Probable xyloglucan endotransglucosylase/hydrolase protein 30 OS=Arabidopsis thaliana GN=XTH30 PE=2 SV=2
c18650_g1	166.967	57.0566	1.5491	0.00017902	0.0046785	up	--	Calmodulin-like protein 7 OS=Arabidopsis thaliana GN=CML7 PE=2 SV=1
c33185_g1	73.4826	168.426	-1.1966	0.0019445	0.036552	down	--	-//-
c42602_g1	236.213	96.216	1.2957	0.0010581	0.02194	up	--	-//-
c55843_g1	333.257	926.234	-1.4747	6.476e-05	0.0019004	down	--	Anthocyanidin 3-O-glucoside 2''-O-glucosyltransferase OS=Ipomoea nil GN=3GGT PE=1 SV=1
c77534_g1	0	7.91943	#NAME?	0.00045129	0.010479	down	--	Glucan endo-1,3-beta-glucosidase 5 OS=Arabidopsis thaliana GN=At4g31140 PE=1 SV=1
c4891_g1	33.6266	98.2127	-1.5463	0.0022086	0.040682	down	--	-//-
c59052_g1	263.99	20.2153	3.707	1.6799e-16	1.9634e-14	up	--	F-box/kelch-repeat protein At3g06240 OS=Arabidopsis thaliana GN=At3g06240 PE=2 SV=1
c59745_g1	173.962	568.097	-1.7074	8.9031e-06	0.00031525	down	--	Lysine histidine transporter-like 8 OS=Arabidopsis thaliana GN=AATL1 PE=1 SV=1
c56047_g4	10.8547	39.8784	-1.8773	0.0014336	0.028369	down	--	-//-
c1640_g1	0	45.8299	#NAME?	2.2011e-15	2.3597e-13	down	--	-//-
c58722_g2	3.8371	39.6819	-3.3704	3.6988e-07	1.6715e-05	down	--	-//-
c26601_g1	3.57427	20.1809	-2.4973	0.00071834	0.0157	down	--	Transposon Tf2-11 polyprotein OS=Schizosaccharomyces pombe (strain 972 / ATCC 24843) GN=Tf2-11 PE=3 SV=1
c23876_g1	23.5455	117.948	-2.3246	6.8599e-08	3.5306e-06	down	--	Cytochrome P450 82A3 OS=Glycine max GN=CYP82A3 PE=2 SV=1
c19054_g1	4107.22	1015.84	2.0155	6.365e-08	3.2932e-06	up	--	Chloroplast stem-loop binding protein of 41 kDa b, chloroplastic OS=Arabidopsis thaliana GN=CSP41B PE=1 SV=1
c45065_g1	412.559	27.1773	3.9241	0.0015797	0.030667	up	--	Putative late blight resistance protein homolog R1B-19 OS=Solanum demissum GN=R1B-19 PE=5 SV=2
c37449_g1	101.081	419.879	-2.0545	1.6537e-07	7.947e-06	down	--	-//-
c37191_g1	27.2756	76.7168	-1.4919	0.00049065	0.011276	down	--	-//-
c68120_g1	1668.14	3946.74	-1.2424	0.00056428	0.012713	down	--	Ultraviolet-B receptor UVR8 OS=Arabidopsis thaliana GN=UVR8 PE=1 SV=1
c23372_g1	29.571	5.04337	2.5517	6.5474e-05	0.0019181	up	--	-//-
c72237_g1	32.0838	91.9241	-1.5186	0.0013387	0.026756	down	ath-miR156h	-//-
c59325_g1	3.06955	24.0815	-2.9718	3.9165e-05	0.0012114	down	--	-//-
c30850_g1	1.57852	13.0355	-3.0458	0.0015985	0.03093	down	--	-//-
c37497_g1	418.389	102.219	2.0332	4.0508e-07	1.8175e-05	up	--	Protein NRT1/ PTR FAMILY 8.2 OS=Arabidopsis thaliana GN=NPF8.2 PE=2 SV=1
c44362_g1	3.06955	7973.63	-11.343	4.9864e-79	2.01e-75	down	--	-//-
c29809_g1	646.984	2444.19	-1.9176	1.2574e-06	5.1782e-05	down	--	Vacuolar amino acid transporter 1 OS=Saccharomyces cerevisiae (strain ATCC 204508 / S288c) GN=AVT1 PE=1 SV=1
c55012_g1	11.442	45.2907	-1.9849	0.0017501	0.033383	down	--	Protein GAMETE EXPRESSED 2 OS=Arabidopsis thaliana GN=GEX2 PE=2 SV=1
c41999_g1	0	921.04	#NAME?	1.6513e-46	9.6191e-44	down	--	Guanosine nucleotide diphosphate dissociation inhibitor At5g09550 OS=Arabidopsis thaliana GN=At5g09550 PE=3 SV=1
c36456_g1	358.979	76.444	2.2314	1.1541e-08	6.5743e-07	up	--	Probable protein phosphatase 2C 4 OS=Arabidopsis thaliana GN=PLL5 PE=2 SV=1
c69721_g1	12.3371	45.5402	-1.8841	0.00073801	0.016056	down	--	Protein ROOT HAIR DEFECTIVE 3 OS=Arabidopsis thaliana GN=RHD3 PE=1 SV=1
c57610_g1	117.534	6.40409	4.1979	2.0723e-15	2.2287e-13	up	--	Putative bark agglutinin LECRPA3 (Fragment) OS=Robinia pseudoacacia PE=2 SV=2
c60298_g1	51.9334	182.881	-1.8162	1.0287e-06	4.3212e-05	down	--	CASP-like protein RCOM_0679870 OS=Ricinus communis GN=RCOM_0679870 PE=2 SV=1
c2781_g1	8.15797	0	Inf	0.00037099	0.0088551	up	--	Anthocyanidin 3-O-glucoside 5-O-glucosyltransferase 1 OS=Perilla frutescens GN=PF3R4 PE=1 SV=1
c23383_g1	421.943	886.063	-1.0704	0.0023091	0.042179	down	--	Exosome complex component RRP43 OS=Bos taurus GN=EXOSC8 PE=2 SV=1
c46386_g1	65.3373	177.087	-1.4385	0.00023628	0.0059721	down	--	-//-
c15809_g1	0	81.1165	#NAME?	1.6721e-18	2.3051e-16	down	--	-//-
c88802_g1	0	9.20379	#NAME?	0.00013398	0.0036257	down	--	-//-
c11220_g1	12.8147	1.71093	2.905	0.0020316	0.038019	up	--	-//-
c45782_g1	0	32.8503	#NAME?	3.3678e-12	2.7705e-10	down	--	Primary amine oxidase OS=Pisum sativum PE=1 SV=1
c679_g1	0	116.93	#NAME?	3.4774e-10	2.3742e-08	down	--	Beta-glucosidase BoGH3B OS=Bacteroides ovatus (strain ATCC 8483 / DSM 1896 / JCM 5824 / NCTC 11153) GN=BACOVA_02659 PE=1 SV=1
c49723_g1	297.744	1029.06	-1.7892	1.388e-06	5.6605e-05	down	--	Transmembrane emp24 domain-containing protein p24delta3 OS=Arabidopsis thaliana GN=At1g09580 PE=1 SV=1
c59059_g1	56.002	399.789	-2.8357	9.1854e-12	7.3116e-10	down	novel_83	-//-
c31790_g2	2.99037	62.2806	-4.3804	2.73e-12	2.268e-10	down	--	60S ribosomal protein L10 OS=Solanum melongena GN=RPL10 PE=2 SV=1
c57922_g1	211.888	1231.28	-2.5388	1.9388e-10	1.3521e-08	down	--	Telomere repeat-binding protein 5 OS=Arabidopsis thaliana GN=TRP5 PE=1 SV=2
c48989_g1	2211.07	944.619	1.2269	0.0011537	0.023641	up	--	Probable galacturonosyltransferase-like 3 OS=Arabidopsis thaliana GN=GATL3 PE=2 SV=1
c52538_g1	0	103.374	#NAME?	8.1487e-25	1.6793e-22	down	--	-//-
c7438_g1	16.8623	1812.38	-6.7479	3.9687e-44	2.094e-41	down	--	Arabinogalactan peptide 20 OS=Arabidopsis thaliana GN=AGP20 PE=3 SV=1
c2446_g1	1.59333	15.0919	-3.2437	0.00078948	0.017003	down	--	Phosphoenolpyruvate carboxylase 4 OS=Arabidopsis thaliana GN=PPC4 PE=2 SV=1
c64638_g1	14.4511	0.345536	5.3862	1.4533e-05	0.00049278	up	--	Probable WRKY transcription factor 33 OS=Arabidopsis thaliana GN=WRKY33 PE=1 SV=2
c29694_g1	1970.96	653.316	1.593	7.7911e-05	0.0022394	up	--	-//-
c33219_g1	58.7061	139.775	-1.2515	0.0015327	0.029954	down	--	Dof zinc finger protein DOF3.7 OS=Arabidopsis thaliana GN=DOF3.7 PE=1 SV=2
c28010_g1	283.01	625.499	-1.1442	0.0025173	0.045422	down	--	PAP-specific phosphatase HAL2-like OS=Arabidopsis thaliana GN=AHL PE=2 SV=1
c56105_g1	7123.12	3211.75	1.1491	0.0014173	0.028104	up	--	Protein ASPARTIC PROTEASE IN GUARD CELL 1 OS=Arabidopsis thaliana GN=ASPG1 PE=1 SV=1
c32612_g1	8.86014	575.981	-6.0225	2.2014e-34	7.2974e-32	down	--	-//-
c36197_g1	230.549	100.461	1.1984	0.0019798	0.037153	up	--	Violaxanthin de-epoxidase, chloroplastic OS=Arabidopsis thaliana GN=VDE1 PE=1 SV=1
c16481_g1	0	8.68687	#NAME?	0.00023493	0.0059454	down	--	-//-
c51882_g1	2420.97	754.037	1.6829	5.872e-05	0.0017394	up	--	Dihydroflavonol-4-reductase OS=Petunia hybrida GN=DFRA PE=2 SV=2
c36787_g1	62.9734	173.608	-1.463	0.00023425	0.0059297	down	--	Outer envelope pore protein 16-4, chloroplastic OS=Arabidopsis thaliana GN=OEP164 PE=2 SV=1
c45906_g1	166.527	50.061	1.734	3.512e-05	0.0010984	up	--	-//-
c39953_g1	0.825781	27.7343	-5.0698	5.8968e-09	3.4771e-07	down	--	Pyruvate kinase, cytosolic isozyme OS=Nicotiana tabacum PE=2 SV=1
c41806_g1	193.749	25.1823	2.9437	3.8521e-11	2.8841e-09	up	--	GABA transporter 1 OS=Arabidopsis thaliana GN=GAT1 PE=1 SV=1
c12295_g1	35.846	11.3758	1.6558	0.0019396	0.036484	up	--	6-phosphofructo-2-kinase/fructose-2,6-bisphosphatase OS=Arabidopsis thaliana GN=FKFBP PE=1 SV=1
c49279_g1	0	9.80078	#NAME?	9.2724e-05	0.0026248	down	--	-//-
c17903_g1	61.619	198.415	-1.6871	4.1882e-06	0.0001576	down	--	-//-
c58465_g2	2151.25	979.247	1.1354	0.0016797	0.032292	up	--	-//-
c7052_g1	0	143.706	#NAME?	2.3767e-29	6.2699e-27	down	--	Polygalacturonase OS=Brassica napus PE=2 SV=1
c41126_g1	35.8383	293.952	-3.036	9.0651e-12	7.2215e-10	down	--	Chloride channel protein CLC-c OS=Arabidopsis thaliana GN=CLC-C PE=1 SV=1
c23186_g1	0.41289	252.021	-9.2536	3.163e-12	2.6084e-10	down	--	Probable pectinesterase/pectinesterase inhibitor 13 OS=Arabidopsis thaliana GN=PME13 PE=2 SV=2
c41960_g1	3434.56	9383.62	-1.45	8.9994e-05	0.0025554	down	--	MATE efflux family protein ALF5 OS=Arabidopsis thaliana GN=ALF5 PE=2 SV=1
c40654_g1	0	101.123	#NAME?	2.3973e-16	2.7642e-14	down	--	-//-
c48628_g1	541.483	34.5827	3.9688	2.6736e-17	3.3427e-15	up	--	Galactose oxidase OS=Gibberella zeae (strain PH-1 / ATCC MYA-4620 / FGSC 9075 / NRRL 31084) GN=GAOA PE=3 SV=1
c45622_g1	399.806	156.922	1.3492	0.00068321	0.015023	up	--	-//-
c49602_g1	1.50151	209.777	-7.1263	1.5241e-29	4.1067e-27	down	--	Zinc finger protein ZAT3 OS=Arabidopsis thaliana GN=ZAT3 PE=2 SV=1
c44468_g1	91.3279	340.714	-1.8994	1.084e-06	4.5198e-05	down	--	Transcription factor bHLH147 OS=Arabidopsis thaliana GN=BHLH147 PE=1 SV=1
c55849_g1	173.35	68.5496	1.3385	0.0015188	0.029772	up	--	Protein CHUP1, chloroplastic OS=Arabidopsis thaliana GN=CHUP1 PE=1 SV=1
c71187_g1	9.73866	0.345536	4.8168	0.00046985	0.010847	up	--	-//-
c23199_g1	4.96516	2731.71	-9.1037	1.6955e-61	2.3406e-58	down	--	Oleosin 16 kDa OS=Bromus secalinus GN=OLE16 PE=2 SV=1
c39177_g1	522.321	1402.16	-1.4246	0.00018657	0.004852	down	--	Putative 3,4-dihydroxy-2-butanone kinase OS=Solanum lycopersicum GN=DHBK PE=2 SV=1
c54617_g1	535.323	233.948	1.1942	0.00099506	0.020791	up	--	Probable pectate lyase 15 OS=Arabidopsis thaliana GN=At4g13710 PE=2 SV=1
c58304_g1	287.43	1203.15	-2.0655	2.1255e-08	1.1679e-06	down	--	-//-
c43448_g1	35.5372	148.559	-2.0636	5.1972e-06	0.00019234	down	--	Telomere repeat-binding protein 5 OS=Arabidopsis thaliana GN=TRP5 PE=1 SV=2
c86011_g1	104.646	418.97	-2.0013	6.2721e-08	3.2497e-06	down	--	-//-
c10946_g1	49.7889	6.96757	2.8371	0.00014381	0.0038615	up	--	-//-
c14843_g1	0	7.70987	#NAME?	0.00059179	0.013267	down	--	-//-
c70192_g1	0	16.6073	#NAME?	2.6188e-07	1.2167e-05	down	--	-//-
c42795_g2	143.602	14.0888	3.3495	1.6336e-07	7.862e-06	up	--	Putative NAC domain-containing protein 94 OS=Arabidopsis thaliana GN=ANAC094 PE=4 SV=1
c57501_g3	876.859	373.459	1.2314	0.00086089	0.018299	up	--	Double-stranded RNA-binding protein 2 OS=Arabidopsis thaliana GN=DRB2 PE=1 SV=1
c58889_g1	815.861	327.376	1.3174	0.00029371	0.0072513	up	--	Putative membrane protein ycf1 OS=Nicotiana tabacum GN=ycf1 PE=3 SV=2
c94928_g1	6.49377	27.7725	-2.0965	0.0011485	0.023548	down	--	Ras-related protein RGP1 OS=Oryza sativa subsp. japonica GN=RGP1 PE=2 SV=2
c57956_g1	35.1323	283.52	-3.0126	3.1436e-12	2.5945e-10	down	--	-//-
c23598_g1	185.789	714.755	-1.9438	5.8471e-08	3.0467e-06	down	--	Zinc transporter 5 OS=Oryza sativa subsp. japonica GN=ZIP5 PE=2 SV=1
c54049_g1	87.254	281.734	-1.691	1.0107e-05	0.00035266	down	--	-//-
c54008_g1	3763.03	742.417	2.3416	4.5815e-06	0.000171	up	--	3-ketoacyl-CoA synthase 6 OS=Arabidopsis thaliana GN=CUT1 PE=1 SV=1
c29514_g1	7.29426	72.7333	-3.3178	4.2326e-10	2.8588e-08	down	--	-//-
c23389_g1	0	6.29325	#NAME?	0.0021754	0.040173	down	--	-//-
c47460_g1	5.2077	84.381	-4.0182	1.0109e-11	8.0154e-10	down	--	WAT1-related protein At1g43650 OS=Arabidopsis thaliana GN=At1g43650 PE=2 SV=1
c44010_g1	320.091	36.2116	3.144	7.0583e-11	5.1618e-09	up	--	Putative GEM-like protein 8 OS=Arabidopsis thaliana GN=At5g23370 PE=3 SV=1
c43410_g2	2741.08	182.176	3.9113	5.141e-22	8.9789e-20	up	--	-//-
c93415_g1	0	7.95762	#NAME?	0.0004455	0.010395	down	--	-//-
c43914_g1	49007.4	1695.67	4.8531	6.5866e-07	2.8759e-05	up	--	GDSL esterase/lipase At5g33370 OS=Arabidopsis thaliana GN=At5g33370 PE=2 SV=1
c9675_g1	0	8.10196	#NAME?	0.001706	0.03269	down	--	-//-
c37806_g1	120.628	10.2357	3.5589	1.4556e-12	1.2347e-10	up	--	High-affinity nitrate transporter 3.1 OS=Arabidopsis thaliana GN=NRT3.1 PE=1 SV=1
c553_g1	112.649	4547.45	-5.3352	3.9389e-14	3.8241e-12	down	--	Beta-galactosidase 13 OS=Arabidopsis thaliana GN=BGAL13 PE=2 SV=1
c93003_g1	32.1418	569.44	-4.147	6.8797e-20	1.0379e-17	down	--	IAA-amino acid hydrolase ILR1-like 1 OS=Oryza sativa subsp. japonica GN=ILL1 PE=2 SV=1
c35337_g1	0.583899	15.1981	-4.702	2.3712e-05	0.00077358	down	--	CASP-like protein POPTRDRAFT_810994 OS=Populus trichocarpa GN=POPTR_0011s05180g PE=3 SV=2
c12328_g1	1.57021	174.912	-6.7995	9.6547e-28	2.373e-25	down	--	-//-
c49335_g2	109.705	2901.49	-4.7251	2.0105e-28	5.0905e-26	down	--	Protein TRANSPARENT TESTA 12 OS=Arabidopsis thaliana GN=TT12 PE=2 SV=1
c29215_g1	8.48951	0.337158	4.6542	0.001344	0.026847	up	--	Putative E3 ubiquitin-protein ligase LIN OS=Medicago truncatula GN=LIN PE=2 SV=1
c55880_g1	28.6585	73.5046	-1.3589	0.0024376	0.044213	down	--	WPP domain-interacting tail-anchored protein 1 OS=Arabidopsis thaliana GN=WIT1 PE=1 SV=2
c50356_g1	24.2111	81.6801	-1.7543	0.00016588	0.0043909	down	--	-//-
c94249_g1	0	6.64346	#NAME?	0.0015676	0.03049	down	--	-//-
c44002_g2	834.76	259.511	1.6856	1.1468e-05	0.00039536	up	novel_77,novel_77	-//-
c59130_g1	177.483	42.2534	2.0705	4.7498e-07	2.1123e-05	up	--	Probable inactive receptor kinase At5g10020 OS=Arabidopsis thaliana GN=At5g10020 PE=1 SV=2
c50854_g1	8.78746	49.1958	-2.485	3.0099e-06	0.0001163	down	--	BON1-associated protein 2 OS=Arabidopsis thaliana GN=BAP2 PE=1 SV=1
c68435_g1	22.5649	487.348	-4.4328	9.0064e-22	1.5436e-19	down	--	Bifunctional purple acid phosphatase 26 OS=Arabidopsis thaliana GN=PAP26 PE=1 SV=1
c42826_g1	6.55633	131.09	-4.3215	7.5508e-17	9.0586e-15	down	--	Septum-promoting GTP-binding protein 1 OS=Schizosaccharomyces pombe (strain 972 / ATCC 24843) GN=spg1 PE=1 SV=1
c59300_g1	80.7178	28.702	1.4917	0.00089874	0.018975	up	novel_31	Probable receptor-like protein kinase At5g38990 OS=Arabidopsis thaliana GN=At5g38990 PE=2 SV=1
c46802_g1	0	75.6085	#NAME?	6.0297e-21	9.8643e-19	down	--	Methylsterol monooxygenase 1-1 OS=Arabidopsis thaliana GN=SMO1-1 PE=1 SV=1
c32123_g1	0.663082	295.223	-8.7984	3.874e-37	1.4677e-34	down	novel_71	-//-
c35415_g2	19.1686	325.838	-4.0873	5.6563e-20	8.5715e-18	down	--	Floral homeotic protein AGAMOUS OS=Panax ginseng GN=AG2 PE=2 SV=1
c49076_g1	1.42232	30.8237	-4.4377	4.3816e-08	2.3203e-06	down	--	-//-
c28801_g1	2.1794	236.818	-6.7637	2.7306e-29	7.1846e-27	down	--	-//-
c47579_g1	706.084	320.166	1.141	0.0026664	0.047761	up	--	Protein kinase G11A OS=Oryza sativa subsp. indica GN=OsI_021818 PE=2 SV=1
c68376_g1	4.08115	2319.58	-9.1507	1.4542e-41	6.722e-39	down	--	Probable methyltransferase PMT27 OS=Arabidopsis thaliana GN=At3g51070 PE=3 SV=1
c4032_g1	0	10.232	#NAME?	5.3905e-05	0.0016119	down	--	-//-
c45170_g1	191.984	59.8628	1.6813	3.867e-05	0.0011972	up	--	-//-
c41764_g1	0.252358	14.8516	-5.879	0.00081024	0.017391	down	--	-//-
c57603_g1	166.084	29.8085	2.4781	1.3935e-08	7.8674e-07	up	--	Heat stress transcription factor A-2b OS=Oryza sativa subsp. japonica GN=HSFA2B PE=2 SV=1
c1334_g1	0	58.1685	#NAME?	3.1327e-05	0.00099275	down	--	EG45-like domain containing protein OS=Citrus jambhiri GN=CjBAp12 PE=1 SV=1
c313_g1	23.3618	4.68107	2.3192	0.00077487	0.016753	up	--	Brassinosteroid-regulated protein BRU1 OS=Glycine max PE=2 SV=1
c58057_g2	10.7915	0	Inf	5.0773e-05	0.001526	up	--	-//-
c56431_g2	263.594	610.85	-1.2125	0.00047124	0.010872	down	--	ABC transporter G family member 15 OS=Arabidopsis thaliana GN=ABCG15 PE=2 SV=2
c70099_g1	0	182.006	#NAME?	3.7379e-10	2.5451e-08	down	--	Purple acid phosphatase 3 OS=Arabidopsis thaliana GN=PAP3 PE=2 SV=1
c46984_g1	189.179	435.987	-1.2045	0.0024542	0.044461	down	--	Probable protein phosphatase 2C 38 OS=Arabidopsis thaliana GN=At3g12620 PE=2 SV=1
c47284_g1	0	47.0722	#NAME?	2.2659e-07	1.0652e-05	down	--	-//-
c59045_g4	2101.4	543.419	1.9512	0.0022542	0.04129	up	--	Leucine-rich repeat extensin-like protein 2 OS=Arabidopsis thaliana GN=LRX2 PE=2 SV=1
c27026_g1	142.182	25.2168	2.4953	0.00051658	0.011794	up	--	-//-
c59509_g2	148.637	789.27	-2.4087	1.1328e-07	5.5958e-06	down	--	Sugar transporter ERD6-like 16 OS=Arabidopsis thaliana GN=At5g18840 PE=2 SV=2
c52963_g1	253.622	2904.19	-3.5174	3.8017e-18	5.0744e-16	down	--	Xylosyltransferase 1 (Fragment) OS=Rattus norvegicus GN=Xylt1 PE=2 SV=1
c48487_g1	0	167.212	#NAME?	1.9681e-31	5.7994e-29	down	--	-//-
c25138_g1	3.7348	28.8613	-2.95	1.1553e-05	0.00039818	down	--	-//-
c49861_g1	2293.57	5958.58	-1.3774	8.3338e-05	0.0023832	down	--	Bifunctional UDP-glucose 4-epimerase and UDP-xylose 4-epimerase 1 OS=Arabidopsis thaliana GN=UGE1 PE=1 SV=2
c29726_g1	7.13156	18610.7	-11.35	6.5687e-85	4.7282e-81	down	--	Pathogenesis-related protein PR-1 OS=Medicago truncatula GN=PR-1 PE=2 SV=1
c18318_g1	28.2438	85.5099	-1.5982	0.00032175	0.0078339	down	--	-//-
c24855_g1	21.9937	189.772	-3.1091	1.9692e-12	1.6537e-10	down	--	-//-
c27069_g1	907.678	4316.78	-2.2497	1.1242e-09	7.2671e-08	down	--	Uncharacterized protein C24B11.05 OS=Schizosaccharomyces pombe (strain 972 / ATCC 24843) GN=SPAC24B11.05 PE=3 SV=1
c52168_g1	1.83305	31.0295	-4.0813	9.9209e-08	4.9518e-06	down	--	Ankyrin repeat-containing protein At3g12360 OS=Arabidopsis thaliana GN=At3g12360 PE=2 SV=1
c62016_g1	1.15732	1525.4	-10.364	4.0945e-60	5.0941e-57	down	--	-//-
c76252_g1	1301.79	207.663	2.6482	1.9932e-05	0.00066029	up	--	-//-
c36096_g1	8.62078	45.2589	-2.3923	0.0027044	0.048288	down	--	-//-
c47321_g1	14.7873	1.33559	3.4688	0.0011695	0.02392	up	--	-//-
c68717_g1	0	6.6565	#NAME?	0.0015605	0.0304	down	--	Retrovirus-related Pol polyprotein from transposon TNT 1-94 OS=Nicotiana tabacum PE=2 SV=1
c57905_g1	4.70298	50.7242	-3.431	8.8752e-08	4.4851e-06	down	--	Retrovirus-related Pol polyprotein from transposon TNT 1-94 OS=Nicotiana tabacum PE=2 SV=1
c49011_g1	8465.31	1536.27	2.4621	7.3063e-08	3.747e-06	up	--	O-acyltransferase WSD1 OS=Arabidopsis thaliana GN=WSD1 PE=2 SV=1
c41891_g1	0.41289	694.866	-10.717	6.885e-51	5.4205e-48	down	--	-//-
c54144_g1	2120.66	31496.8	-3.8926	7.9187e-15	8.193e-13	down	--	Acid phosphatase 1 OS=Solanum lycopersicum GN=APS1 PE=2 SV=1
c36761_g1	33.3868	264.613	-2.9865	1.3901e-12	1.1812e-10	down	--	Endo-1,4-beta-xylanase 2 OS=Magnaporthe oryzae (strain 70-15 / ATCC MYA-4617 / FGSC 8958) GN=XYL2 PE=3 SV=1
c54046_g1	804.885	222.517	1.8549	3.5388e-05	0.0011058	up	--	Ferredoxin--nitrite reductase, chloroplastic OS=Betula pendula GN=NIR1 PE=2 SV=1
c41091_g1	0.41289	20.8096	-5.6553	8.9773e-08	4.5257e-06	down	--	-//-
c37123_g1	13.5129	169.946	-3.6527	3.2213e-15	3.3992e-13	down	--	(3S,6E)-nerolidol synthase 2, chloroplastic/mitochondrial OS=Fragaria ananassa PE=1 SV=1
c41884_g1	27.6985	131.457	-2.2467	1.2447e-06	5.1408e-05	down	--	-//-
c55762_g1	0.331541	118.331	-8.4794	2.3527e-25	5.0553e-23	down	--	Serpin-Z10 OS=Arabidopsis thaliana GN=At2g25240 PE=2 SV=1
c12408_g1	8.07879	0	Inf	0.00038251	0.0090976	up	--	-//-
c36563_g1	42.3791	211.389	-2.3185	2.3281e-07	1.0922e-05	down	--	-//-
c45976_g2	2254.39	6551.56	-1.5391	2.7128e-05	0.00087453	down	--	Probable sucrose-phosphate synthase OS=Solanum tuberosum GN=SPS PE=2 SV=1
c34097_g1	178.376	22.1871	3.0071	2.7477e-11	2.0898e-09	up	--	Aquaporin PIP2-7 OS=Zea mays GN=PIP2-7 PE=1 SV=1
c16649_g1	46.4738	4.23679	3.4554	3.4652e-08	1.8565e-06	up	novel_71	-//-
c34059_g1	1.58069	359.704	-7.8301	3.6808e-22	6.519e-20	down	--	ATPase 11, plasma membrane-type OS=Arabidopsis thaliana GN=AHA11 PE=1 SV=1
c49516_g2	1.57021	727.774	-8.8564	2.5547e-48	1.6717e-45	down	--	Probable peroxygenase 3 OS=Arabidopsis thaliana GN=PXG3 PE=1 SV=1
c41947_g1	2.35041	194.848	-6.3733	8.4085e-05	0.0024018	down	--	-//-
c12311_g2	56.3795	167.329	-1.5694	0.0001412	0.0037996	down	--	Xylosyltransferase 2 OS=Rattus norvegicus GN=Xylt2 PE=2 SV=1
c39194_g1	0	8.59375	#NAME?	0.00024228	0.0060946	down	--	-//-
c56497_g1	8.4208	41.4357	-2.2988	9.5565e-05	0.0026954	down	--	-//-
c59339_g4	14159.6	1984.29	2.8351	0.0021346	0.039594	up	--	Proline-rich protein 4 OS=Arabidopsis thaliana GN=PRP4 PE=2 SV=1
c56901_g1	232.106	629.498	-1.4394	5.0385e-05	0.0015157	down	--	IAA-amino acid hydrolase ILR1 OS=Arabidopsis thaliana GN=ILR1 PE=1 SV=2
c54807_g3	759.501	1774.85	-1.2246	0.0013574	0.027077	down	--	-//-
c47577_g2	0.41289	1082.77	-11.357	2.5335e-57	2.6321e-54	down	--	-//-
c79056_g1	0	16.4312	#NAME?	3.2672e-07	1.4905e-05	down	--	Probable trehalose-phosphate phosphatase G OS=Arabidopsis thaliana GN=TPPG PE=2 SV=1
c102452_g1	9.914	53.822	-2.4407	8.3625e-06	0.00029736	down	--	-//-
c102976_g1	0	12.1087	#NAME?	1.1717e-05	0.00040314	down	--	-//-
c93644_g1	26.9346	78.0822	-1.5355	0.00066385	0.014645	down	--	Protein NRT1/ PTR FAMILY 4.3 OS=Arabidopsis thaliana GN=NPF4.3 PE=2 SV=1
c34981_g1	19.2478	108.557	-2.4957	2.7e-08	1.466e-06	down	--	-//-
c52837_g3	2.16675	40.8973	-4.2384	2.2225e-09	1.3834e-07	down	--	-//-
c52367_g1	230.837	92.8872	1.3133	0.00095543	0.020055	up	--	Cinnamate beta-D-glucosyltransferase OS=Fragaria ananassa GN=GT2 PE=1 SV=1
c52093_g2	12.3679	0	Inf	1.2746e-05	0.000436	up	--	Putative coatomer subunit alpha OS=Schizosaccharomyces pombe (strain 972 / ATCC 24843) GN=SPBPJ4664.04 PE=1 SV=1
c47899_g1	59.5575	2.68793	4.4697	2.3823e-09	1.478e-07	up	--	Uncharacterized GPI-anchored protein At3g06035 OS=Arabidopsis thaliana GN=At3g06035 PE=2 SV=1
c41544_g1	29.631	6.60527	2.1654	0.00049938	0.011461	up	--	Probable inactive receptor kinase At2g26730 OS=Arabidopsis thaliana GN=At2g26730 PE=1 SV=1
c55780_g1	27.9828	1.6895	4.0499	3.9312e-07	1.7678e-05	up	--	Cysteine-rich receptor-like protein kinase 10 OS=Arabidopsis thaliana GN=CRK10 PE=1 SV=3
c21777_g1	0.331541	272.097	-9.6807	4.3698e-37	1.6432e-34	down	--	-//-
c45061_g1	15.7591	59.5788	-1.9186	0.00028329	0.0070316	down	--	-//-
c38412_g1	576.107	1907.1	-1.727	9.3845e-06	0.00033009	down	--	NADP-dependent malic enzyme OS=Vitis vinifera PE=2 SV=1
c37851_g1	0	244.66	#NAME?	6.4776e-37	2.4088e-34	down	--	Early nodulin-like protein 1 OS=Arabidopsis thaliana GN=At2g25060 PE=1 SV=2
c84628_g1	17.9071	316.095	-4.1418	3.5012e-19	5.0693e-17	down	--	Serine hydroxymethyltransferase 4 OS=Arabidopsis thaliana GN=SHM4 PE=1 SV=1
c47484_g2	1224.82	522.24	1.2298	0.0013918	0.027669	up	--	Probable WRKY transcription factor 70 OS=Arabidopsis thaliana GN=WRKY70 PE=2 SV=1
c55079_g1	754.906	172.74	2.1277	3.7857e-08	2.025e-06	up	--	Pentatricopeptide repeat-containing protein At2g13600 OS=Arabidopsis thaliana GN=PCMP-E76 PE=3 SV=1
c55905_g1	4040.8	334.117	3.5962	0.0017465	0.033322	up	--	Glutathione S-transferase OS=Hyoscyamus muticus PE=1 SV=1
c52076_g1	621.33	265.103	1.2288	0.0011828	0.024104	up	--	Divinyl chlorophyllide a 8-vinyl-reductase, chloroplastic OS=Cucumis sativus GN=DVR PE=1 SV=1
c27624_g1	0.91544	10.9995	-3.5868	0.0014351	0.028385	down	--	-//-
c46230_g1	0.331541	3227.93	-13.249	1.8872e-42	9.2323e-40	down	--	Pectinesterase PPME1 OS=Arabidopsis thaliana GN=PPME1 PE=1 SV=1
c31494_g1	2.64619	28.6889	-3.4385	8.5443e-07	3.6469e-05	down	--	-//-
c37981_g1	215.888	45.8718	2.2346	1.5106e-05	0.0005103	up	--	Probable mannitol dehydrogenase OS=Fragaria ananassa GN=CAD PE=1 SV=1
c27210_g1	78.4985	1669.75	-4.4108	1.2117e-24	2.4818e-22	down	--	Actin OS=Gossypium hirsutum PE=3 SV=1
c77648_g1	22.3845	235.506	-3.3952	2.6534e-13	2.3875e-11	down	--	Uncharacterized N-acetyltransferase STK_02580 OS=Sulfolobus tokodaii (strain DSM 16993 / JCM 10545 / NBRC 100140 / 7) GN=STK_02580 PE=3 SV=1
c47799_g1	4.30822	90.6176	-4.3946	3.2292e-07	1.4752e-05	down	--	Pathogenesis-related protein PR-1 OS=Medicago truncatula GN=PR-1 PE=2 SV=1
c58093_g1	28.0793	78.0077	-1.4741	0.00088819	0.018788	down	--	F-box/FBD/LRR-repeat protein At1g13570 OS=Arabidopsis thaliana GN=At1g13570 PE=2 SV=1
c21108_g1	40.3186	283.501	-2.8138	0.00010589	0.0029499	down	--	Protein LURP-one-related 10 OS=Arabidopsis thaliana GN=At3g11740 PE=2 SV=2
c39055_g1	1169.2	72.8815	4.0038	8.5661e-22	1.4706e-19	up	--	-//-
c37132_g1	0	9.88182	#NAME?	7.3043e-05	0.0021097	down	--	-//-
c20298_g1	0	35.8139	#NAME?	6.5307e-13	5.7229e-11	down	--	-//-
c52678_g1	113.068	546.092	-2.272	1.3577e-09	8.6706e-08	down	--	Probable aquaporin TIP-type RB7-18C OS=Nicotiana tabacum PE=1 SV=2
c539_g1	1134.92	287.486	1.981	1.4386e-07	6.9968e-06	up	--	Receptor-like protein kinase THESEUS 1 OS=Arabidopsis thaliana GN=THE1 PE=1 SV=1
c55322_g1	1.08862	122.013	-6.8084	5.6915e-23	1.0543e-20	down	--	-//-
c49666_g1	1.08862	17.5666	-4.0123	4.0141e-05	0.0012367	down	--	-//-
c50999_g2	0	33.1698	#NAME?	2.7601e-12	2.2911e-10	down	--	-//-
c18663_g1	323.95	93.2244	1.797	0.0011728	0.023964	up	--	1-aminocyclopropane-1-carboxylate oxidase homolog 1 OS=Arabidopsis thaliana GN=At1g06620 PE=2 SV=1
c49995_g1	65.4637	21.7577	1.5892	0.00065332	0.014444	up	--	Probable LRR receptor-like serine/threonine-protein kinase At1g06840 OS=Arabidopsis thaliana GN=At1g06840 PE=2 SV=2
c6659_g1	0	17.9633	#NAME?	9.1945e-08	4.6213e-06	down	--	-//-
c50220_g1	13.8451	1.98848	2.7996	0.0014058	0.027898	up	--	-//-
c57122_g1	104.704	813.753	-2.9583	3.74e-14	3.645e-12	down	ath-miR156a-5p	Low affinity sulfate transporter 3 OS=Stylosanthes hamata GN=ST3 PE=2 SV=1
c44868_g1	24.5568	67.8958	-1.4672	0.00089598	0.018933	down	--	-//-
c23072_g1	9.38833	44.1385	-2.2331	4.4239e-05	0.0013505	down	--	F-box protein FBW2 OS=Arabidopsis thaliana GN=FBW2 PE=1 SV=1
c51461_g1	2974.28	790.086	1.9125	0.00080743	0.017349	up	--	Probable pectate lyase 15 OS=Arabidopsis thaliana GN=At4g13710 PE=2 SV=1
c30537_g2	100.49	10.0895	3.3161	2.0403e-07	9.6622e-06	up	--	Thioredoxin M-type, chloroplastic OS=Spinacia oleracea PE=1 SV=2
c38524_g1	345.631	82.6701	2.0638	0.00098624	0.020633	up	--	-//-
c41085_g1	36.6918	0.674317	5.7659	6.1178e-05	0.0018037	up	--	Salicylate carboxymethyltransferase OS=Clarkia breweri GN=SAMT PE=1 SV=1
c57272_g1	101.332	304.229	-1.5861	2.8097e-05	0.0009008	down	--	Protein O-linked-mannose beta-1,4-N-acetylglucosaminyltransferase 2 OS=Tetraodon nigroviridis GN=pomgnt2 PE=2 SV=1
c60724_g1	0	37.753	#NAME?	1.8348e-13	1.6809e-11	down	--	Early nodulin-like protein 1 OS=Arabidopsis thaliana GN=At2g25060 PE=1 SV=2
c97212_g1	0	6.58385	#NAME?	0.0016006	0.030949	down	--	Cation/H(+) antiporter 27 OS=Arabidopsis thaliana GN=CHX27 PE=2 SV=2
c37868_g1	27.4252	104.809	-1.9342	3.3575e-05	0.0010566	down	--	Zinc finger protein 8 OS=Arabidopsis thaliana GN=ZFP8 PE=2 SV=1
c30588_g1	81.7356	557.224	-2.7692	7.3431e-08	3.7639e-06	down	--	-//-
c49023_g1	3005.97	987.694	1.6057	1.1968e-05	0.00041107	up	--	Probable mitochondrial chaperone BCS1-B OS=Dictyostelium discoideum GN=bcsl1b PE=3 SV=1
c22579_g1	10.3648	58.3279	-2.4925	7.3126e-06	0.000263	down	--	Protein S-acyltransferase 8 OS=Arabidopsis thaliana GN=PAT08 PE=1 SV=2
c48052_g1	73.2121	20.6261	1.8276	0.00010683	0.0029747	up	--	Probable polygalacturonase OS=Vitis vinifera GN=GSVIVT00026920001 PE=1 SV=1
c93460_g1	64.6937	161.445	-1.3193	0.00075251	0.016326	down	--	Aldehyde dehydrogenase family 2 member B7, mitochondrial OS=Arabidopsis thaliana GN=ALDH2B7 PE=2 SV=2
c71012_g1	1.08862	45.7413	-5.3929	1.058e-05	0.00036817	down	--	Polyubiquitin OS=Candida albicans GN=UBI1 PE=1 SV=1
c55113_g1	89.8871	24.1196	1.8979	4.7199e-05	0.0014314	up	--	Receptor-like protein kinase HERK 1 OS=Arabidopsis thaliana GN=HERK1 PE=1 SV=1
c35544_g1	0.744432	9.41612	-3.6609	0.0019324	0.036359	down	--	-//-
c21283_g1	0	45.9128	#NAME?	8.9357e-14	8.4001e-12	down	--	-//-
c42713_g2	26.717	4.30106	2.635	0.0002304	0.0058486	up	--	-//-
c57030_g1	72.7154	22.853	1.6699	0.000517	0.011801	up	--	Phenylalanine ammonia-lyase OS=Pinus taeda GN=PAL PE=3 SV=1
c37080_g2	0.836257	132.707	-7.3101	7.0001e-25	1.4545e-22	down	--	Pyruvate kinase, cytosolic isozyme OS=Glycine max PE=1 SV=1
c43005_g1	104.686	10.0523	3.3805	5.6175e-07	2.4807e-05	up	--	Anthocyanidin 3-O-glucosyltransferase 6 (Fragment) OS=Manihot esculenta GN=GT6 PE=2 SV=1
c29917_g1	625.348	149.591	2.0636	1.367e-07	6.6906e-06	up	--	Myb-related protein Pp1 (Fragment) OS=Physcomitrella patens subsp. patens GN=PP1 PE=2 SV=1
c43083_g1	0	11.7716	#NAME?	1.5648e-05	0.00052633	down	--	Protein FAR1-RELATED SEQUENCE 5 OS=Arabidopsis thaliana GN=FRS5 PE=2 SV=1
c56247_g1	55.5724	664.632	-3.5801	2.239e-19	3.2701e-17	down	--	-//-
c8272_g1	1.49934	17.6988	-3.5613	8.9547e-05	0.0025434	down	--	-//-
c48676_g2	1084.26	508.544	1.0923	0.002483	0.044899	up	--	Transcription factor bHLH143 OS=Arabidopsis thaliana GN=BHLH143 PE=2 SV=1
c6808_g1	9.69892	62.3253	-2.6839	1.204e-07	5.9361e-06	down	--	LOB domain-containing protein 41 OS=Arabidopsis thaliana GN=LBD41 PE=2 SV=1
c49689_g1	2122.31	857.851	1.3068	0.00028471	0.0070634	up	--	Homeobox-leucine zipper protein GLABRA 2 OS=Arabidopsis thaliana GN=GL2 PE=2 SV=3
c54280_g1	66.2361	574.806	-3.1174	2.442e-14	2.4174e-12	down	--	Probable protein phosphatase 2C 47 OS=Arabidopsis thaliana GN=At3g51470 PE=1 SV=1
c51764_g1	189.262	17.5964	3.427	4.6953e-14	4.5409e-12	up	--	LysM domain receptor-like kinase 4 OS=Arabidopsis thaliana GN=LYK4 PE=1 SV=1
c48986_g1	4176.45	9870.08	-1.2408	0.00034325	0.0082812	down	--	Cytochrome P450 94C1 OS=Arabidopsis thaliana GN=CYP94C1 PE=2 SV=1
c11329_g1	3729.12	1484.36	1.329	0.0003	0.007381	up	--	Polygalacturonase At1g48100 OS=Arabidopsis thaliana GN=At1g48100 PE=2 SV=1
c79863_g1	163.062	65.1204	1.3242	0.0008636	0.018344	up	--	Malonyl-coenzyme A:anthocyanin 3-O-glucoside-6''-O-malonyltransferase OS=Dahlia pinnata GN=3MAT PE=1 SV=1
c36089_g1	148.154	54.4199	1.4449	0.00032068	0.007812	up	--	Probable LRR receptor-like serine/threonine-protein kinase At1g56130 OS=Arabidopsis thaliana GN=At1g56130 PE=2 SV=2
c68160_g1	8572.64	17423.2	-1.0232	0.0021199	0.039401	down	--	Beta-amylase 1, chloroplastic OS=Arabidopsis thaliana GN=BAM1 PE=1 SV=1
c53663_g1	21.8375	109.798	-2.33	2.1886e-07	1.0306e-05	down	--	Potassium channel KAT3 OS=Arabidopsis thaliana GN=KAT3 PE=1 SV=1
c45641_g3	1283.4	579.079	1.1481	0.0023494	0.042798	up	--	-//-
c56239_g1	9.4527	259.658	-4.7797	6.1926e-23	1.1409e-20	down	--	-//-
c33679_g1	69.9586	599.624	-3.0995	3.6931e-11	2.7732e-09	down	--	-//-
c56948_g1	173.37	419.113	-1.2735	0.00088195	0.018676	down	--	-//-
c32317_g1	343.81	104.567	1.7172	1.29e-05	0.00044066	up	--	Phospholipase D beta 1 OS=Arabidopsis thaliana GN=PLDBETA1 PE=2 SV=4
c85068_g1	0.744432	2896.96	-11.926	1.3022e-06	5.3409e-05	down	--	Non-specific lipid-transfer protein 13 OS=Arabidopsis thaliana GN=LTP13 PE=2 SV=1
c58007_g1	2494.17	1021.04	1.2885	0.00024215	0.006093	up	--	Exocyst complex component EXO70B1 OS=Arabidopsis thaliana GN=EXO70B1 PE=1 SV=1
c48432_g1	792.106	176.913	2.1627	0.0023315	0.042534	up	--	-//-
c36437_g1	212.712	42.9966	2.3066	2.9627e-08	1.6014e-06	up	--	-//-
c52753_g1	2317.53	175.47	3.7233	7.6481e-07	3.2895e-05	up	--	Protein E6 OS=Gossypium hirsutum GN=E6 PE=2 SV=1
c102242_g1	267.745	1770.2	-2.725	1.0517e-12	9.012e-11	down	--	-//-
c95510_g1	14.5187	47.1822	-1.7003	0.0021365	0.039622	down	--	5-methyltetrahydropteroyltriglutamate--homocysteine methyltransferase OS=Catharanthus roseus GN=METE PE=2 SV=1
c60296_g1	63.8398	225.943	-1.8234	3.6839e-06	0.00013993	down	--	Glucose-6-phosphate/phosphate translocator 2, chloroplastic OS=Arabidopsis thaliana GN=GPT2 PE=2 SV=2
c50743_g1	78.5002	4.35229	4.1728	2.4862e-05	0.00080793	up	--	-//-
c35213_g1	20.639	108.585	-2.3954	2.7641e-07	1.276e-05	down	--	-//-
c18413_g1	228.208	96.6817	1.239	0.0013082	0.026236	up	--	RING-H2 finger protein ATL46 OS=Arabidopsis thaliana GN=ATL46 PE=2 SV=1
c33941_g1	0	43.8098	#NAME?	5.09e-11	3.7689e-09	down	--	-//-
c41138_g1	1540.35	4802.63	-1.6406	6.8675e-06	0.00024885	down	--	Uncharacterized protein sll1770 OS=Synechocystis sp. (strain PCC 6803 / Kazusa) GN=sll1770 PE=3 SV=1
c48415_g1	26.5329	89.771	-1.7585	0.00026545	0.0066184	down	--	-//-
c47724_g1	3.56379	16.7386	-2.2317	0.00267	0.047791	down	--	-//-
c54097_g1	6.73348	91.981	-3.7719	2.3565e-12	1.9675e-10	down	--	Retrovirus-related Pol polyprotein from transposon TNT 1-94 OS=Nicotiana tabacum PE=2 SV=1
c33334_g1	0	84.2861	#NAME?	3.0459e-22	5.4135e-20	down	--	LOB domain-containing protein 27 OS=Arabidopsis thaliana GN=LBD27 PE=2 SV=1
c44401_g1	5.54473	26.4667	-2.255	0.00022166	0.0056667	down	--	-//-
c38469_g1	2.84465	30.4762	-3.4214	4.5786e-06	0.00017095	down	--	Flowering-promoting factor 1 OS=Arabidopsis thaliana GN=FPF1 PE=2 SV=1
c51931_g2	0	91.9029	#NAME?	2.5139e-15	2.6808e-13	down	--	Phospholipase D delta OS=Arabidopsis thaliana GN=PLDDELTA PE=1 SV=2
c37139_g1	19.983	126.352	-2.6606	4.1328e-08	2.199e-06	down	--	-//-
c43182_g1	201.362	38.7123	2.3789	0.00039754	0.0094108	up	--	-//-
c89575_g1	0.331541	23.3029	-6.1352	0.00017192	0.0045246	down	--	-//-
c56859_g1	0	25.2838	#NAME?	4.5458e-10	3.0621e-08	down	--	-//-
c40922_g1	0	12.5195	#NAME?	7.1492e-06	0.00025786	down	--	Protein ENHANCED DISEASE RESISTANCE 2-like OS=Arabidopsis thaliana GN=EDR2L PE=2 SV=1
c36052_g1	0.331541	76.4263	-7.8487	1.3793e-11	1.0809e-09	down	--	-//-
c38855_g1	2.24594	44.5837	-4.3111	3.7583e-10	2.5556e-08	down	--	Rho GTPase-activating protein REN1 OS=Arabidopsis thaliana GN=REN1 PE=1 SV=2
c42553_g1	0.331541	108.212	-8.3505	3.4374e-24	6.7922e-22	down	--	Probable pectate lyase P59 OS=Solanum lycopersicum GN=LAT59 PE=2 SV=1
c32678_g1	297.956	1021.25	-1.7772	1.4039e-06	5.7184e-05	down	--	-//-
c19578_g1	428.902	190.847	1.1682	0.001703	0.032653	up	--	Uncharacterized GPI-anchored protein At5g19250 OS=Arabidopsis thaliana GN=At5g19250 PE=1 SV=1
c52049_g3	483.285	123.662	1.9665	1.8676e-05	0.00062074	up	--	-//-
c2814_g1	0	16.6836	#NAME?	2.5651e-07	1.1934e-05	down	--	Heavy metal-associated isoprenylated plant protein 26 OS=Arabidopsis thaliana GN=HIPP26 PE=1 SV=1
c92955_g1	562.575	247.336	1.1856	0.0018022	0.034247	up	--	Probable prolyl 4-hydroxylase 9 OS=Arabidopsis thaliana GN=P4H9 PE=2 SV=1
c35986_g1	31.5282	1470.81	-5.5438	8.8656e-35	2.9981e-32	down	--	Cytokinin dehydrogenase 3 OS=Arabidopsis thaliana GN=CKX3 PE=1 SV=1
c51907_g1	0	285.083	#NAME?	3.67e-39	1.4853e-36	down	--	Vacuolar amino acid transporter 1 OS=Saccharomyces cerevisiae (strain ATCC 204508 / S288c) GN=AVT1 PE=1 SV=1
c36841_g1	45.9039	337.166	-2.8768	1.1705e-11	9.2157e-10	down	--	Uncharacterized protein slp1 OS=Schizosaccharomyces pombe (strain 972 / ATCC 24843) GN=slp1 PE=3 SV=1
c51612_g1	60.0511	19.5346	1.6202	0.0014014	0.027828	up	--	BEL1-like homeodomain protein 11 OS=Arabidopsis thaliana GN=BLH11 PE=2 SV=1
c59012_g2	23.1967	761.349	-5.0366	1.8465e-29	4.9098e-27	down	--	Putative glycerol-3-phosphate transporter 4 OS=Arabidopsis thaliana GN=At4g17550 PE=3 SV=2
c58966_g2	1.08862	435.853	-8.6452	8.1183e-41	3.5112e-38	down	--	Phosphate transporter PHO1 OS=Arabidopsis thaliana GN=PHO1 PE=2 SV=1
c39060_g1	11831.3	4622.69	1.3558	0.00016358	0.0043358	up	--	Uncharacterized protein At1g04910 OS=Arabidopsis thaliana GN=At1g04910 PE=2 SV=1
c34724_g1	859.872	372.924	1.2052	0.00096132	0.020166	up	--	Cysteine-rich receptor-like protein kinase 2 OS=Arabidopsis thaliana GN=CRK2 PE=2 SV=1
c93190_g1	7.32388	36.979	-2.336	8.8139e-05	0.0025055	down	--	-//-
c44186_g1	1.48886	165.051	-6.7926	4.7775e-27	1.1223e-24	down	--	Uncharacterized protein L728 OS=Acanthamoeba polyphaga mimivirus GN=MIMI_L728 PE=4 SV=1
c43895_g1	0	8.46522	#NAME?	0.00034594	0.0083381	down	--	-//-
c37474_g1	13.1502	0.631466	4.3802	0.00011093	0.0030753	up	--	-//-
c39770_g1	0	16.0335	#NAME?	7.4698e-07	3.2211e-05	down	--	-//-
c49392_g1	48.3461	11.9895	2.0116	0.0001137	0.0031417	up	--	Thaumatin-like protein OS=Arabidopsis thaliana GN=At1g18250 PE=2 SV=2
c50050_g1	180.379	25.7793	2.8067	5.2527e-10	3.5172e-08	up	--	-//-
c47607_g1	1.8204	125.34	-6.1054	1.3207e-22	2.3894e-20	down	--	-//-
c44964_g1	158.205	1183.17	-2.9028	2.3103e-13	2.0899e-11	down	--	Cytochrome P450 CYP736A12 OS=Panax ginseng PE=2 SV=1
c49071_g1	29.3845	4.51434	2.7025	0.0013792	0.027456	up	--	Uncharacterized protein At5g05190 OS=Arabidopsis thaliana GN=Y-1 PE=1 SV=1
c37119_g1	6.08521	25.9842	-2.0943	0.0017675	0.033658	down	--	E3 ubiquitin protein ligase DRIP2 OS=Arabidopsis thaliana GN=DRIP2 PE=1 SV=1
c30548_g1	12.8935	1.63827	2.9764	0.0017652	0.033627	up	--	-//-
c51607_g1	541.103	206.728	1.3882	0.00018144	0.0047343	up	novel_13	PsbP domain-containing protein 3, chloroplastic OS=Arabidopsis thaliana GN=PPD3 PE=1 SV=2
c29366_g1	624.834	183.714	1.766	0.00030957	0.0075904	up	--	Abscisic acid receptor PYL9 OS=Arabidopsis thaliana GN=PYL9 PE=1 SV=1
c16041_g1	89.2953	434.3	-2.282	6.3152e-09	3.7044e-07	down	--	Myb-related protein 308 OS=Antirrhinum majus GN=MYB308 PE=2 SV=1
c52193_g1	61.4167	1875.24	-4.9323	3.7685e-30	1.0348e-27	down	--	-//-
c59633_g2	0	15.7997	#NAME?	4.6266e-07	2.0585e-05	down	--	-//-
c56016_g1	960.697	2280.96	-1.2475	0.0020882	0.038897	down	--	Polygalacturonase-1 non-catalytic subunit beta OS=Solanum lycopersicum GN=GP1 PE=1 SV=1
c57075_g3	179.522	443.914	-1.3061	0.00066187	0.014611	down	--	Lactation elevated protein 1 OS=Homo sapiens GN=LACE1 PE=2 SV=2
c50671_g1	63.9506	193.891	-1.6002	0.00012077	0.0033192	down	--	E3 ubiquitin-protein ligase RNF5 OS=Homo sapiens GN=RNF5 PE=1 SV=1
c7027_g1	1461.39	3137.78	-1.1024	0.0021417	0.039703	down	--	Scarecrow-like protein 8 OS=Arabidopsis thaliana GN=SCL8 PE=2 SV=1
c46036_g1	200.159	618.586	-1.6278	1.8021e-05	0.00059996	down	--	-//-
c45500_g1	918.522	401.063	1.1955	0.0010066	0.021003	up	--	E3 ubiquitin-protein ligase RMA3 OS=Arabidopsis thaliana GN=RMA3 PE=1 SV=1
c36591_g2	0	45.936	#NAME?	2.4404e-15	2.6079e-13	down	--	Exopolygalacturonase OS=Zea mays GN=PG2C PE=2 SV=1
c17716_g1	0	201.245	#NAME?	4.5083e-34	1.4751e-31	down	--	-//-
c39590_g1	377.152	124.181	1.6027	4.4557e-05	0.0013594	up	--	Photosystem II CP47 chlorophyll apoprotein OS=Carica papaya GN=psbB PE=3 SV=1
c38394_g1	0.41289	16.4098	-5.3127	2.4851e-06	9.752e-05	down	--	-//-
c42209_g1	176.158	499.123	-1.5025	6.2789e-05	0.0018453	down	--	-//-
c56532_g1	32.116	161.461	-2.3298	3.3116e-08	1.7789e-06	down	--	Probable 3-deoxy-D-manno-octulosonic acid transferase, mitochondrial OS=Arabidopsis thaliana GN=KDTA PE=2 SV=1
c58659_g2	155.724	416.923	-1.4208	0.00039995	0.0094612	down	--	Uncharacterized protein At1g04910 OS=Arabidopsis thaliana GN=At1g04910 PE=2 SV=1
c45675_g1	978.284	2179.56	-1.1557	0.0022104	0.040707	down	--	B3 domain-containing protein Os12g0592300 OS=Oryza sativa subsp. japonica GN=Os12g0592300 PE=2 SV=2
c50454_g1	511.719	199.459	1.3593	0.00019339	0.0050165	up	--	Pentatricopeptide repeat-containing protein At5g25630 OS=Arabidopsis thaliana GN=At5g25630 PE=2 SV=2
c11671_g1	38.2304	285.029	-2.8983	4.6214e-11	3.4345e-09	down	--	Vestitone reductase OS=Medicago sativa PE=1 SV=1
c54865_g1	176.471	536.893	-1.6052	1.7672e-05	0.0005893	down	--	MATE efflux family protein 9 OS=Arabidopsis thaliana GN=DTXL5 PE=2 SV=1
c41648_g1	132.807	564.607	-2.0879	1.4368e-07	6.995e-06	down	--	Polyamine oxidase 1 OS=Arabidopsis thaliana GN=PAO1 PE=1 SV=1
c68302_g1	3.82663	54.3956	-3.8293	5.3919e-10	3.6056e-08	down	--	Omega-3 fatty acid desaturase, endoplasmic reticulum OS=Glycine max GN=FAD3 PE=2 SV=1
c79549_g1	8.36625	120.161	-3.8442	6.998e-09	4.0835e-07	down	--	-//-
c76358_g1	7428.5	2476.12	1.585	0.0021059	0.039171	up	--	ATP synthase subunit b', chloroplastic OS=Spinacia oleracea GN=ATPG PE=1 SV=2
c38749_g1	45.1197	10.0178	2.1712	0.00047561	0.010963	up	--	Purple acid phosphatase 4 OS=Arabidopsis thaliana GN=PAP4 PE=2 SV=1
c57325_g1	5899.41	839.181	2.8135	1.3561e-13	1.263e-11	up	--	GDSL esterase/lipase At3g48460 OS=Arabidopsis thaliana GN=At3g48460 PE=2 SV=1
c53319_g1	7680.31	1850.22	2.0535	1.4667e-06	5.9597e-05	up	--	Beta-glucosidase BoGH3B OS=Bacteroides ovatus (strain ATCC 8483 / DSM 1896 / JCM 5824 / NCTC 11153) GN=BACOVA_02659 PE=1 SV=1
c23882_g1	1.1678	11.2901	-3.2732	0.0024713	0.044719	down	--	-//-
c55320_g2	498.106	181.237	1.4586	0.00021627	0.0055456	up	--	-//-
c43529_g1	0.41289	14.3533	-5.1195	1.1579e-05	0.00039894	down	--	-//-
c51424_g1	202.532	467.826	-1.2078	0.00048854	0.011243	down	--	-//-
c42568_g1	1130.82	434.75	1.3791	0.00015776	0.004196	up	--	Probable LRR receptor-like serine/threonine-protein kinase At1g53440 OS=Arabidopsis thaliana GN=At1g53440 PE=2 SV=2
c45777_g1	612.583	80.5028	2.9278	7.5567e-13	6.5705e-11	up	--	Coleoptile phototropism protein 1 OS=Oryza sativa subsp. japonica GN=CPT1 PE=2 SV=1
c44735_g1	26.6465	131.305	-2.3009	1.0689e-07	5.2962e-06	down	--	-//-
c85759_g1	1.9144	87.5097	-5.5145	3.2088e-05	0.0010143	down	--	Subtilisin-like protease OS=Arabidopsis thaliana GN=ARA12 PE=1 SV=1
c51514_g1	5129.28	1746	1.5547	2.6475e-05	0.00085569	up	--	Probable strigolactone esterase D14 OS=Oryza sativa subsp. japonica GN=D14 PE=1 SV=1
c15959_g1	0	57.567	#NAME?	9.6165e-18	1.2424e-15	down	--	14-3-3-like protein GF14 iota OS=Arabidopsis thaliana GN=GRF12 PE=2 SV=1
c49401_g1	404.421	70.3118	2.524	6.9536e-10	4.6101e-08	up	--	Putative RING-H2 finger protein ATL49 OS=Arabidopsis thaliana GN=ATL49 PE=3 SV=1
c23324_g1	0	12.1255	#NAME?	3.8549e-05	0.0011942	down	--	-//-
c54396_g1	1017.02	2518.96	-1.3085	0.00055558	0.012542	down	--	Glucose-6-phosphate/phosphate translocator 2, chloroplastic OS=Arabidopsis thaliana GN=GPT2 PE=2 SV=2
c54582_g2	9.8052	38.0865	-1.9577	0.0004487	0.010438	down	--	Cell division control protein 48 homolog C OS=Arabidopsis thaliana GN=CDC48C PE=2 SV=2
c103465_g1	12.1611	42.5635	-1.8073	0.00031407	0.0076877	down	--	-//-
c24149_g1	856.759	376.411	1.1866	0.0011488	0.023548	up	--	G-type lectin S-receptor-like serine/threonine-protein kinase At1g34300 OS=Arabidopsis thaliana GN=At1g34300 PE=2 SV=1
c102706_g1	4.48971	65.5842	-3.8687	4.5157e-11	3.3609e-09	down	--	-//-
c42043_g1	44.5424	12.9675	1.7803	0.00099007	0.0207	up	--	-//-
c36357_g1	33.2401	7.68006	2.1137	0.00048601	0.011187	up	--	-//-
c53225_g5	17.5836	61.4098	-1.8042	0.00010712	0.002982	down	--	-//-
c26475_g1	0.252358	311.102	-10.268	6.9591e-20	1.0483e-17	down	--	-//-
c33398_g1	31357.6	3745.37	3.0656	1.2767e-09	8.2e-08	up	--	14 kDa proline-rich protein DC2.15 OS=Daucus carota PE=2 SV=1
c5351_g1	11.9116	1.6597	2.8434	0.0027851	0.049535	up	--	-//-
c39988_g1	522.804	99.0054	2.4007	0.00073084	0.015928	up	--	-//-
c33992_g1	0.252358	8.75485	-5.1165	0.0011556	0.02367	down	--	-//-
c464_g1	31.7026	230.24	-2.8605	1.6181e-05	0.00054229	down	--	-//-
c79077_g1	7.87635	42.9137	-2.4458	2.802e-05	0.00089897	down	--	-//-
c27272_g1	9.56548	32.5728	-1.7678	0.002496	0.045075	down	--	-//-
c43390_g2	2.81503	137.344	-5.6085	2.1273e-06	8.4399e-05	down	--	U-box domain-containing protein 35 OS=Arabidopsis thaliana GN=PUB35 PE=1 SV=2
c50550_g1	2.74018	60.1319	-4.4558	1.7594e-12	1.4849e-10	down	novel_16,ath-miR403-3p	ABC transporter G family member 25 OS=Arabidopsis thaliana GN=ABCG25 PE=2 SV=1
c40832_g1	1.40751	15.62	-3.4722	0.00013661	0.0036888	down	--	-//-
c56458_g2	124.316	386.189	-1.6353	4.0161e-05	0.0012368	down	--	Probable protein phosphatase 2C 27 OS=Oryza sativa subsp. japonica GN=Os02g0799000 PE=2 SV=1
c76480_g1	370.016	17.9968	4.3618	0.0022117	0.040711	up	--	GDSL esterase/lipase At1g29660 OS=Arabidopsis thaliana GN=At1g29660 PE=2 SV=1
c34789_g1	1611.33	577.184	1.4811	0.00012839	0.0034968	up	--	GATA transcription factor 2 OS=Arabidopsis thaliana GN=GATA2 PE=2 SV=1
c58631_g1	273.425	83.8875	1.7046	1.7225e-05	0.00057498	up	--	-//-
c42284_g1	3.82663	147.182	-5.2654	8.2486e-21	1.3321e-18	down	--	3-ketoacyl-CoA synthase 21 OS=Arabidopsis thaliana GN=KCS21 PE=2 SV=1
c20737_g1	0	15.5744	#NAME?	5.8661e-07	2.5792e-05	down	--	-//-
c58689_g1	1429.6	581.951	1.2966	0.00054436	0.012327	up	--	G-type lectin S-receptor-like serine/threonine-protein kinase RKS1 OS=Arabidopsis thaliana GN=RKS1 PE=3 SV=3
c44727_g1	0.252358	1014.76	-11.973	9.5965e-16	1.0558e-13	down	--	-//-
c44436_g1	0.583899	20.4734	-5.1319	2.7052e-06	0.00010567	down	--	Endoglucanase 10 OS=Arabidopsis thaliana GN=At1g75680 PE=2 SV=2
c27399_g1	10.6964	1164.36	-6.7663	7.1554e-41	3.1216e-38	down	--	ATP synthase subunit beta, mitochondrial (Fragment) OS=Actinidia deliciosa GN=ATPB PE=1 SV=1
c59521_g1	7.53065	139.895	-4.2154	2.2333e-15	2.3917e-13	down	--	Retrovirus-related Pol polyprotein from transposon TNT 1-94 OS=Nicotiana tabacum PE=2 SV=1
c51896_g1	14.8123	1.60009	3.2106	0.00054357	0.012312	up	--	-//-
c41126_g2	0.665249	58.4546	-6.4573	9.3547e-16	1.0314e-13	down	--	Serine/threonine-protein kinase SRK2G OS=Arabidopsis thaliana GN=SRK2G PE=1 SV=2
c57864_g1	342.834	52.6652	2.7026	3.0902e-11	2.3415e-09	up	--	Putative BTB/POZ domain-containing protein DOT3 OS=Arabidopsis thaliana GN=DOT3 PE=3 SV=1
c43058_g1	10.3638	1917.74	-7.5317	6.7949e-50	5.035e-47	down	--	-//-
c31647_g1	33.1869	98.8285	-1.5743	0.00033115	0.0080238	down	--	Nicotianamine synthase OS=Solanum lycopersicum GN=CHLN PE=2 SV=1
c51332_g1	1090.58	2644.23	-1.2778	0.00046945	0.010841	down	--	Aspartate aminotransferase 3, chloroplastic OS=Arabidopsis thaliana GN=ASP3 PE=1 SV=1
c42396_g2	4553.86	139400	-4.936	2.3154e-33	7.2463e-31	down	--	Trans-resveratrol di-O-methyltransferase OS=Vitis vinifera GN=ROMT PE=1 SV=2
c87795_g1	0	6.23831	#NAME?	0.002218	0.040788	down	--	-//-
c41566_g1	43.3069	5.60685	2.9493	6.765e-07	2.9461e-05	up	--	Abscisic acid 8'-hydroxylase 1 OS=Arabidopsis thaliana GN=CYP707A1 PE=2 SV=1
c39226_g1	0	46.1261	#NAME?	4.5841e-12	3.7285e-10	down	--	Putative ribonuclease H protein At1g65750 OS=Arabidopsis thaliana GN=At1g65750 PE=3 SV=1
c28653_g1	0	12.0705	#NAME?	1.1853e-05	0.00040738	down	--	-//-
c36249_g1	113.196	301.346	-1.4126	0.00014311	0.0038447	down	--	Mitochondrial arginine transporter BAC2 OS=Arabidopsis thaliana GN=BAC2 PE=1 SV=1
c12266_g1	65.3944	288.409	-2.1409	8.388e-08	4.2584e-06	down	--	Probable protein phosphatase 2C 51 OS=Arabidopsis thaliana GN=At3g63340 PE=2 SV=2
c45363_g1	64.3109	192.993	-1.5854	4.9379e-05	0.0014894	down	--	Probable prolyl 4-hydroxylase 9 OS=Arabidopsis thaliana GN=P4H9 PE=2 SV=1
c35893_g1	16.8586	1.00681	4.0656	7.0272e-05	0.0020449	up	--	-//-
c48942_g1	2.0706	189.888	-6.519	2.7178e-23	5.1386e-21	down	--	Chitinase 1 OS=Oryza sativa subsp. japonica GN=Cht1 PE=2 SV=1
c93085_g1	2.64619	25.6173	-3.2751	4.1637e-06	0.00015674	down	--	Chitinase 2 OS=Tulipa bakeri PE=1 SV=1
c35318_g1	0.583899	1397.56	-11.225	6.5938e-60	8.0058e-57	down	--	Probable pectinesterase 67 OS=Arabidopsis thaliana GN=PME67 PE=2 SV=1
c54383_g2	48.167	984.721	-4.3536	2.2096e-24	4.4268e-22	down	--	Purine permease 1 OS=Arabidopsis thaliana GN=PUP1 PE=1 SV=1
c61834_g1	4.15817	91.7613	-4.4639	8.868e-15	9.1283e-13	down	--	Werner Syndrome-like exonuclease OS=Arabidopsis thaliana GN=WEX PE=1 SV=1
c58822_g4	2.89638	18.3135	-2.6606	0.00042114	0.0098996	down	--	-//-
c52134_g1	0.41289	44.0035	-6.7357	9.7098e-14	9.0939e-12	down	--	Solute carrier family 35 member E3 OS=Danio rerio GN=slc35e3 PE=2 SV=1
c56112_g1	7.22555	32.9826	-2.1905	0.0002283	0.0058069	down	--	-//-
c44205_g1	0.41289	8.93929	-4.4363	0.00087111	0.018477	down	--	-//-
c28858_g1	2.33776	15.037	-2.6853	0.002709	0.048361	down	--	Lysosomal Pro-X carboxypeptidase OS=Mus musculus GN=Prcp PE=2 SV=2
c56356_g1	34.072	497.835	-3.869	5.2526e-20	7.9958e-18	down	--	Tetrahydrocannabinolic acid synthase OS=Cannabis sativa PE=1 SV=1
c5818_g1	146.894	33.2229	2.1445	0.0019136	0.036066	up	--	NADPH--cytochrome P450 reductase OS=Catharanthus roseus GN=CPR PE=2 SV=1
c43027_g1	607.88	2631.85	-2.1142	1.1708e-09	7.5581e-08	down	--	Snakin-2 OS=Solanum tuberosum GN=SN2 PE=1 SV=1
c45451_g1	14.9136	104.736	-2.8121	1.7414e-09	1.0982e-07	down	--	-//-
c36377_g1	130.937	454.313	-1.7948	3.4199e-06	0.00013069	down	--	Protein YLS9 OS=Arabidopsis thaliana GN=YLS9 PE=2 SV=1
c51466_g1	27.8981	5.60218	2.3161	0.00029041	0.007187	up	--	HIPL1 protein OS=Arabidopsis thaliana GN=HIPL1 PE=1 SV=2
c51354_g2	0	19.9676	#NAME?	2.0183e-08	1.1114e-06	down	--	-//-
c44553_g1	53.7947	17.6047	1.6115	0.001063	0.022026	up	--	Cytokinin riboside 5'-monophosphate phosphoribohydrolase LOG8 OS=Arabidopsis thaliana GN=LOG8 PE=1 SV=1
c40971_g1	4.63543	7766.08	-10.71	2.4212e-76	8.4135e-73	down	--	Kynurenine formamidase OS=Bacillus cereus (strain ATCC 14579 / DSM 31) GN=kynB PE=1 SV=1
c52701_g1	1324.17	17614.8	-3.7336	4.2209e-22	7.4233e-20	down	--	Probable carboxylesterase 7 OS=Arabidopsis thaliana GN=CXE7 PE=2 SV=1
c3525_g1	7.79898	26.992	-1.7912	0.0027753	0.049387	down	--	Ras-related protein RABH1b OS=Arabidopsis thaliana GN=RABH1B PE=1 SV=1
c46855_g1	13.7945	42.6418	-1.6282	0.0017171	0.032872	down	--	Subtilisin-like protease OS=Arabidopsis thaliana GN=ARA12 PE=1 SV=1
c47388_g1	31.9944	7.26654	2.1385	0.00069369	0.01522	up	--	Chaperone protein dnaJ 11, chloroplastic OS=Arabidopsis thaliana GN=ATJ11 PE=1 SV=2
c16057_g1	2.4983	95.7092	-5.2596	1.9942e-17	2.5215e-15	down	--	Early nodulin-like protein 2 OS=Arabidopsis thaliana GN=At4g27520 PE=1 SV=1
c5537_g1	1787.25	4157.8	-1.2181	0.00084294	0.017994	down	--	Monosaccharide-sensing protein 2 OS=Arabidopsis thaliana GN=MSSP2 PE=1 SV=2
c84624_g1	83.363	806.916	-3.2749	4.0512e-16	4.5872e-14	down	--	-//-
c50431_g1	9.65948	43.9401	-2.1855	0.00010014	0.0028055	down	--	-//-
c24122_g1	10.276	41125.4	-11.967	7.8562e-93	1.5834e-88	down	--	Polygalacturonase OS=Nicotiana tabacum GN=PG1 PE=2 SV=1
c6841_g1	0	182.816	#NAME?	9.5683e-33	2.9397e-30	down	--	-//-
c33578_g1	8.2766	15725.8	-10.892	2.9367e-69	6.1654e-66	down	--	-//-
c53328_g1	407.15	95.8118	2.0873	1.0764e-07	5.3305e-06	up	--	AP2-like ethylene-responsive transcription factor At1g16060 OS=Arabidopsis thaliana GN=At1g16060 PE=2 SV=1
c58350_g1	1147.3	478.286	1.2623	0.00063898	0.014158	up	--	Protein LONGIFOLIA 1 OS=Arabidopsis thaliana GN=LNG1 PE=1 SV=1
c18724_g1	2.89854	406.485	-7.1317	6.3214e-37	2.3594e-34	down	--	-//-
c52515_g1	70.4385	338.787	-2.2659	8.4618e-09	4.8867e-07	down	--	Tryptophan aminotransferase-related protein 2 OS=Arabidopsis thaliana GN=TAR2 PE=2 SV=1
c51632_g1	0	568.796	#NAME?	2.208e-49	1.5452e-46	down	--	-//-
c3138_g1	53.0879	5.65341	3.2312	1.5878e-08	8.8944e-07	up	--	-//-
c105839_g1	174.573	24.1588	2.8532	0.0009393	0.019757	up	--	Glucan endo-1,3-beta-glucosidase 14 OS=Arabidopsis thaliana GN=At2g27500 PE=1 SV=2
c93444_g1	0	41.6061	#NAME?	2.3538e-14	2.3392e-12	down	--	-//-
c67101_g1	1.58286	25.9163	-4.0333	6.6311e-07	2.8928e-05	down	--	Sugar transporter ERD6-like 4 OS=Arabidopsis thaliana GN=At1g19450 PE=2 SV=1
c56687_g1	4529.42	1882.73	1.2665	0.00071554	0.015648	up	--	Probable carboxylesterase 8 OS=Arabidopsis thaliana GN=CXE8 PE=2 SV=1
c51380_g1	24.4267	87.8392	-1.8464	1.6462e-05	0.00055096	down	--	-//-
c35516_g1	2.16459	19.9602	-3.205	9.6722e-05	0.0027226	down	--	Endoplasmin homolog OS=Arabidopsis thaliana GN=SHD PE=1 SV=1
c41455_g1	2280.35	923.56	1.304	0.00041355	0.0097394	up	ath-miR164a	Transcription factor AS1 OS=Arabidopsis thaliana GN=AS1 PE=1 SV=1
c54511_g3	1625.41	683.844	1.2491	0.00041587	0.0097918	up	--	NADP-dependent malic enzyme OS=Vitis vinifera PE=2 SV=1
c60757_g1	0.665249	9.26807	-3.8003	0.002032	0.038019	down	--	Histone-lysine N-methyltransferase SUVR2 OS=Arabidopsis thaliana GN=SUVR2 PE=2 SV=2
c51166_g1	10193.1	4333.51	1.234	0.001123	0.023114	up	--	ATP-dependent zinc metalloprotease FTSH 2, chloroplastic OS=Oryza sativa subsp. japonica GN=FTSH2 PE=3 SV=1
c53948_g1	144.02	885.821	-2.6207	4.8138e-11	3.5722e-09	down	--	-//-
c47588_g1	30.2544	106.319	-1.8132	3.4307e-05	0.0010757	down	--	40S ribosomal protein S15-4 OS=Arabidopsis thaliana GN=RPS15D PE=2 SV=1
c56888_g4	257.001	745.138	-1.5357	6.7358e-05	0.001967	down	--	Transmembrane protein 53 OS=Bos taurus GN=TMEM53 PE=2 SV=1
c56638_g1	38.2283	141.668	-1.8898	9.318e-06	0.00032821	down	--	Taraxerol synthase OS=Kalanchoe daigremontiana PE=1 SV=1
c53822_g1	268.584	113.045	1.2485	0.0013366	0.026726	up	--	Probable phosphoglycerate mutase GpmB OS=Cronobacter sakazakii (strain ATCC BAA-894) GN=gpmB PE=3 SV=1
c42457_g1	16.5954	65.4976	-1.9807	0.00088518	0.018728	down	--	-//-
c59004_g1	29.8967	218.738	-2.8711	2.5215e-10	1.7404e-08	down	--	Putative ribonuclease H protein At1g65750 OS=Arabidopsis thaliana GN=At1g65750 PE=3 SV=1
c39659_g1	766.678	352.006	1.123	0.0021954	0.040489	up	--	Probable acyl-activating enzyme 18, peroxisomal OS=Arabidopsis thaliana GN=AAE18 PE=2 SV=1
c57521_g1	0	155.429	#NAME?	1.9472e-30	5.4965e-28	down	--	Anoctamin-like protein At1g73020 OS=Arabidopsis thaliana GN=At1g73020 PE=1 SV=1
c55353_g1	158.792	609.501	-1.9405	3.1809e-07	1.4564e-05	down	--	Aspartic proteinase A1 OS=Arabidopsis thaliana GN=APA1 PE=1 SV=1
c48524_g1	41.6159	8.91786	2.2224	0.0027714	0.049335	up	--	-//-
c59409_g1	133.157	581.155	-2.1258	0.001374	0.027371	down	--	ARF guanine-nucleotide exchange factor GNOM OS=Arabidopsis thaliana GN=GN PE=1 SV=1
c40840_g1	0	8.25659	#NAME?	0.0003303	0.0080072	down	--	Monosaccharide-sensing protein 2 OS=Arabidopsis thaliana GN=MSSP2 PE=1 SV=2
c41899_g1	4635.16	1924.52	1.2681	0.00085103	0.018131	up	--	Protein THYLAKOID FORMATION1, chloroplastic OS=Solanum tuberosum GN=THF1 PE=2 SV=1
c77378_g1	67.7946	435.134	-2.6822	5.227e-11	3.8618e-09	down	--	Probable tyrosine-protein phosphatase At1g05000 OS=Arabidopsis thaliana GN=At1g05000 PE=1 SV=1
c4919_g1	7864.1	2978.42	1.4007	0.0002051	0.0052847	up	--	Alcohol dehydrogenase-like 1 OS=Arabidopsis thaliana GN=At1g22430 PE=2 SV=1
c37771_g1	148.676	49.7593	1.5791	0.0013515	0.026975	up	--	Probable serine/threonine-protein kinase WNK1 OS=Oryza sativa subsp. indica GN=WNK1 PE=2 SV=2
c46456_g1	64.8046	19.3026	1.7473	0.00031434	0.0076905	up	--	Cytochrome P450 94A1 OS=Vicia sativa GN=CYP94A1 PE=2 SV=2
c56220_g1	0.663082	1930.51	-11.508	1.575e-64	2.56e-61	down	--	-//-
c29930_g1	545.861	242.396	1.1712	0.0017896	0.034053	up	--	Transcription factor TCP24 OS=Arabidopsis thaliana GN=TCP24 PE=1 SV=1
c95362_g1	0	21.2613	#NAME?	7.6384e-09	4.4363e-07	down	--	Polygalacturonase OS=Nicotiana tabacum GN=PG1 PE=2 SV=1
c32876_g1	31.2176	3.26816	3.2558	8.5881e-05	0.0024496	up	--	-//-
c23587_g1	0	18.2409	#NAME?	7.2206e-08	3.7078e-06	down	--	-//-
c56755_g1	886.478	1992.61	-1.1685	0.0014612	0.028794	down	--	Probable 1-deoxy-D-xylulose-5-phosphate synthase 2, chloroplastic OS=Oryza sativa subsp. japonica GN=Os07g0190000 PE=2 SV=1
c33525_g1	372.885	74.7069	2.3194	1.4073e-08	7.9405e-07	up	--	-//-
c48685_g1	2.92166	47.063	-4.0097	1.8315e-09	1.1521e-07	down	--	-//-
c37378_g1	11.707	43.2611	-1.8857	0.00032938	0.0079926	down	--	-//-
c56030_g1	78.5724	253.399	-1.6893	3.237e-05	0.0010226	down	--	F-box/LRR-repeat protein 17 OS=Arabidopsis thaliana GN=FBL17 PE=1 SV=1
c27175_g1	1904.7	496.912	1.9385	3.4991e-07	1.5891e-05	up	--	-//-
c48707_g1	5546.24	1341.36	2.0478	5.2377e-08	2.752e-06	up	--	Ferredoxin--NADP reductase, leaf isozyme, chloroplastic OS=Pisum sativum GN=PETH PE=1 SV=1
c50654_g1	146.515	19.2644	2.927	6.0449e-05	0.0017854	up	--	J domain-containing protein required for chloroplast accumulation response 1 OS=Arabidopsis thaliana GN=JAC1 PE=1 SV=1
c65048_g1	0	6.6267	#NAME?	0.0015767	0.030626	down	--	-//-
c37942_g1	0	13.828	#NAME?	1.3703e-05	0.00046638	down	--	-//-
c94441_g1	6.09785	41.4366	-2.7645	0.00015869	0.0042195	down	--	2-oxoglutarate dehydrogenase, mitochondrial OS=Saccharomyces cerevisiae (strain ATCC 204508 / S288c) GN=KGD1 PE=1 SV=2
c51090_g1	1293.14	4475.87	-1.7913	7.5389e-07	3.2495e-05	down	--	Aldehyde dehydrogenase family 2 member C4 OS=Arabidopsis thaliana GN=ALDH2C4 PE=1 SV=2
c14984_g1	0	53.3991	#NAME?	6.7508e-17	8.1376e-15	down	--	-//-
c52428_g2	108.368	1000.5	-3.2067	4.2243e-15	4.4343e-13	down	--	UDP-glycosyltransferase 85A1 OS=Arabidopsis thaliana GN=UGT85A1 PE=2 SV=1
c32379_g1	8.1623	2335.06	-8.1603	7.6567e-54	6.8892e-51	down	--	RING-H2 zinc finger protein RHA4a OS=Arabidopsis thaliana GN=RHA4A PE=2 SV=1
c3224_g1	291.265	94.6763	1.6213	5.0298e-05	0.0015135	up	--	PsbP domain-containing protein 4, chloroplastic OS=Arabidopsis thaliana GN=PPD4 PE=1 SV=2
c76886_g1	122.308	34.0546	1.8446	0.00053324	0.012108	up	--	Transcription factor bHLH14 OS=Arabidopsis thaliana GN=BHLH14 PE=2 SV=1
c36258_g1	0	33.6438	#NAME?	2.1989e-12	1.839e-10	down	--	-//-
c21318_g1	389.984	167.585	1.2185	0.0018219	0.034563	up	--	RING-H2 finger protein ATL67 OS=Arabidopsis thaliana GN=ATL67 PE=2 SV=1
c85222_g1	6.54333	1753.63	-8.0661	1.3e-36	4.8162e-34	down	--	-//-
c58425_g2	32.2212	102.714	-1.6726	0.00022715	0.0057821	down	--	F-box/FBD/LRR-repeat protein At2g04230 OS=Arabidopsis thaliana GN=At2g04230 PE=2 SV=1
c56980_g2	1359.98	228.933	2.5706	3.3513e-11	2.5279e-09	up	--	-//-
c51535_g4	733.552	4101.26	-2.4831	5.6619e-11	4.177e-09	down	--	Nucleoside diphosphate kinase 4, chloroplastic OS=Spinacia oleracea GN=NDK4 PE=1 SV=1
c59820_g1	0.41289	2537.12	-12.585	1.0605e-69	2.5446e-66	down	--	-//-
c55419_g1	277.769	73.1255	1.9254	3.2225e-06	0.0001238	up	--	Uncharacterized protein At3g28850 OS=Arabidopsis thaliana GN=At3g28850 PE=4 SV=1
c51401_g1	464.925	93.2095	2.3184	0.00063959	0.014166	up	--	-//-
c35946_g1	1087.37	435.757	1.3192	0.00062842	0.013952	up	--	Zeaxanthin epoxidase, chloroplastic OS=Nicotiana plumbaginifolia GN=ABA2 PE=1 SV=1
c36386_g1	38.7359	11.9048	1.7021	0.0014669	0.028889	up	--	Probable serine/threonine-protein kinase NAK OS=Arabidopsis thaliana GN=NAK PE=1 SV=2
c57036_g1	1824.17	734.358	1.3127	0.00024196	0.0060897	up	--	G-type lectin S-receptor-like serine/threonine-protein kinase At2g19130 OS=Arabidopsis thaliana GN=At2g19130 PE=2 SV=1
c94412_g1	196.523	61.2104	1.6828	4.1474e-05	0.0012704	up	--	-//-
c55890_g1	11.7692	184.444	-3.9701	4.7391e-17	5.817e-15	down	--	Low-temperature-induced 65 kDa protein OS=Arabidopsis thaliana GN=LTI65 PE=2 SV=2
c49440_g1	0	19.8186	#NAME?	2.4711e-08	1.3519e-06	down	--	-//-
c56262_g2	30.104	96.9266	-1.6869	0.00017476	0.0045875	down	--	-//-
c57092_g1	97.1963	1308.91	-3.7513	1.6365e-13	1.5061e-11	down	--	Phosphatidylinositol 4-kinase gamma 4 OS=Arabidopsis thaliana GN=PI4KG4 PE=1 SV=1
c29282_g1	0.331541	64.7628	-7.6098	6.8506e-18	8.9309e-16	down	--	FACT complex subunit SPT16 OS=Arabidopsis thaliana GN=SPT16 PE=1 SV=1
c56002_g2	71.6023	309.227	-2.1106	1.8408e-07	8.7792e-06	down	--	Putative SNAP25 homologous protein SNAP30 OS=Arabidopsis thaliana GN=SNAP30 PE=3 SV=1
c49216_g2	479.066	180.862	1.4053	0.00042135	0.0099022	up	--	Transcription factor TCP14 OS=Arabidopsis thaliana GN=TCP14 PE=1 SV=1
c55116_g1	16.6897	65.9102	-1.9815	0.00012953	0.0035249	down	--	Alpha,alpha-trehalose-phosphate synthase [UDP-forming] 1 OS=Arabidopsis thaliana GN=TPS1 PE=1 SV=1
c51270_g1	885.759	401.305	1.1422	0.0024206	0.04396	up	--	Uncharacterized protein At1g04910 OS=Arabidopsis thaliana GN=At1g04910 PE=2 SV=1
c15478_g1	2.39599	31.2707	-3.7061	8.9424e-08	4.5103e-06	down	--	3-ketoacyl-CoA synthase 12 OS=Arabidopsis thaliana GN=KCS12 PE=2 SV=1
c42078_g1	544.572	1180.49	-1.1162	0.0019645	0.036894	down	--	NAC transcription factor ONAC010 OS=Oryza sativa subsp. japonica GN=ONAC010 PE=2 SV=1
c93976_g1	130.125	416.41	-1.6781	1.2815e-05	0.00043792	down	--	Dirigent protein 21 OS=Arabidopsis thaliana GN=DIR21 PE=3 SV=1
c46105_g1	93.5109	938.307	-3.3269	2.3498e-16	2.7156e-14	down	--	Tubby-like F-box protein 5 OS=Oryza sativa subsp. japonica GN=TULP5 PE=2 SV=1
c55711_g1	399.613	988.209	-1.3062	0.00055351	0.01251	down	--	UDP-sugar pyrophosphorylase OS=Cucumis melo GN=USP PE=1 SV=1
c49374_g2	0	6.61365	#NAME?	0.0015839	0.030714	down	--	-//-
c16999_g1	28.0367	5.65341	2.3101	0.0026351	0.047285	up	ath-miR397a	Laccase-2 OS=Arabidopsis thaliana GN=LAC2 PE=2 SV=1
c56360_g2	0	29.9985	#NAME?	0.00082045	0.017584	down	--	-//-
c40988_g1	0	113.098	#NAME?	4.0112e-26	8.9233e-24	down	--	Zinc finger protein ZAT3 OS=Arabidopsis thaliana GN=ZAT3 PE=2 SV=1
c39042_g1	0.663082	19.1405	-4.8513	1.4116e-06	5.7478e-05	down	--	-//-
c56161_g2	14.5411	1206.23	-6.3742	1.1448e-39	4.7872e-37	down	--	Metallothiol transferase FosB OS=Geobacillus thermodenitrificans (strain NG80-2) GN=fosB PE=3 SV=1
c84182_g1	4.13938	42.1966	-3.3496	6.3752e-07	2.7932e-05	down	--	-//-
c17647_g1	10.2307	0.661269	3.9515	0.0011094	0.022877	up	--	-//-
c23124_g2	825.807	78.3691	3.3974	7.3348e-17	8.81e-15	up	--	Phenylalanine ammonia-lyase OS=Populus trichocarpa GN=PAL PE=2 SV=1
c50227_g1	931.911	3100.69	-1.7343	3.5119e-06	0.0001339	down	--	-//-
c57173_g1	53.6107	443.303	-3.0477	3.7112e-13	3.3067e-11	down	--	SNARE-interacting protein KEULE OS=Arabidopsis thaliana GN=KEU PE=1 SV=2
c53827_g1	0.252358	645.774	-11.321	8.4185e-50	6.1476e-47	down	--	-//-
c52240_g1	133.962	39.9194	1.7467	2.9362e-05	0.00093652	up	--	Caffeoyl-CoA O-methyltransferase OS=Populus tremuloides PE=2 SV=1
c94295_g1	0.665249	10.1463	-3.9309	0.00097109	0.020345	down	--	Probable xyloglucan endotransglucosylase/hydrolase protein 10 OS=Arabidopsis thaliana GN=XTH10 PE=2 SV=1
c47678_g3	18.2633	1.954	3.2244	0.00023043	0.0058486	up	--	Ribulose bisphosphate carboxylase/oxygenase activase, chloroplastic OS=Arabidopsis thaliana GN=RCA PE=1 SV=2
c85072_g1	0	52.6465	#NAME?	9.3265e-17	1.1123e-14	down	--	-//-
c39654_g1	37.0038	0	Inf	9.0513e-10	5.9191e-08	up	--	Wall-associated receptor kinase 5 OS=Arabidopsis thaliana GN=WAK5 PE=2 SV=1
c32794_g1	2105.92	735.687	1.5173	2.6906e-05	0.00086822	up	--	Transcription factor TCP2 OS=Arabidopsis thaliana GN=TCP2 PE=2 SV=1
c40163_g1	2.77594	893.235	-8.3299	1.8601e-25	4.0399e-23	down	--	-//-
c55064_g2	4.50668	105.541	-4.5496	1.0845e-15	1.1892e-13	down	novel_87	ABC transporter B family member 9 OS=Arabidopsis thaliana GN=ABCB9 PE=3 SV=2
c47961_g1	8.28274	257.574	-4.9587	4.4661e-24	8.7391e-22	down	--	Omega-6 fatty acid desaturase, endoplasmic reticulum isozyme 2 OS=Glycine max GN=FAD2-2 PE=2 SV=1
c9433_g1	1.32833	25.7933	-4.2793	2.3904e-07	1.1173e-05	down	--	-//-
c23357_g1	314.495	138.901	1.179	0.0022347	0.040998	up	--	-//-
c51161_g1	2.75065	127.97	-5.5399	3.1135e-14	3.0492e-12	down	--	ABC transporter G family member 28 OS=Arabidopsis thaliana GN=ABCG28 PE=3 SV=1
c17144_g1	0	21.5566	#NAME?	6.0527e-09	3.5566e-07	down	--	Probable receptor protein kinase TMK1 OS=Arabidopsis thaliana GN=TMK1 PE=1 SV=1
c19568_g1	123.021	25.9069	2.2475	1.0233e-06	4.304e-05	up	--	-//-
c17116_g1	767.943	2861.8	-1.8979	1.4413e-06	5.8636e-05	down	--	Phytosulfokines 3 OS=Arabidopsis thaliana GN=PSK3 PE=2 SV=2
c77686_g1	13.5147	1.37377	3.2983	0.0018104	0.034396	up	--	-//-
c104172_g1	0	15.2828	#NAME?	7.5877e-07	3.2691e-05	down	--	-//-
c103250_g1	150.273	52.5618	1.5155	0.00031116	0.0076256	up	--	-//-
c30609_g1	0	6.74962	#NAME?	0.0015113	0.029653	down	--	-//-
c19729_g1	8.46856	529.234	-5.9656	3.2756e-33	1.0188e-30	down	--	-//-
c49482_g4	0.583899	36.0971	-5.95	4.3138e-11	3.213e-09	down	--	Ras-related protein RABA4d OS=Arabidopsis thaliana GN=RABA4D PE=1 SV=1
c54641_g1	189.993	447.551	-1.2361	0.001092	0.02255	down	--	Ferric reduction oxidase 2 OS=Arabidopsis thaliana GN=FRO2 PE=1 SV=2
c12893_g1	27.3854	0	Inf	9.3603e-10	6.1093e-08	up	--	-//-
c20991_g1	130.561	42.2879	1.6264	0.0001797	0.0046939	up	--	-//-
c18588_g1	1.40968	21.0983	-3.9037	4.5268e-06	0.0001694	down	--	Fe(2+) transport protein 3, chloroplastic OS=Arabidopsis thaliana GN=IRT3 PE=2 SV=3
c43577_g1	98.7382	4.33925	4.5081	1.7519e-14	1.7515e-12	up	--	-//-
c55257_g1	11.9337	203.26	-4.0902	5.8874e-18	7.7152e-16	down	--	Endoglucanase OS=Phaseolus vulgaris PE=2 SV=2
c71050_g1	0	39.3196	#NAME?	7.3489e-14	6.9998e-12	down	--	-//-
c35961_g2	178.328	21.8536	3.0286	1.5552e-05	0.00052346	up	--	U-box domain-containing protein 21 OS=Arabidopsis thaliana GN=PUB21 PE=2 SV=1
c49665_g1	646.865	2154.61	-1.7359	9.9092e-07	4.1817e-05	down	--	Alpha-galactosidase OS=Coffea arabica PE=1 SV=1
c22685_g1	3.83927	71.8495	-4.2261	2.823e-12	2.3395e-10	down	--	-//-
c18258_g2	0	48.039	#NAME?	7.8271e-16	8.6773e-14	down	--	-//-
c48781_g1	2.73801	18.5436	-2.7597	0.00036237	0.0086679	down	--	-//-
c29831_g1	3.00518	23.7155	-2.9803	8.5999e-05	0.0024509	down	--	Uncharacterized protein At1g01500 OS=Arabidopsis thaliana GN=At1g01500 PE=2 SV=1
c12157_g1	170.017	499.05	-1.5535	2.3693e-05	0.00077319	down	--	-//-
c73673_g1	0	10.5133	#NAME?	4.0748e-05	0.0012516	down	novel_48	-//-
c56287_g1	920.462	254.366	1.8555	6.3779e-07	2.7932e-05	up	--	Haloacid dehalogenase-like hydrolase domain-containing protein At3g48420 OS=Arabidopsis thaliana GN=At3g48420 PE=2 SV=1
c50535_g1	41.9038	627.267	-3.9039	4.4832e-20	6.8765e-18	down	--	Indole-3-acetic acid-amido synthetase GH3.6 OS=Arabidopsis thaliana GN=GH3.6 PE=1 SV=1
c44020_g1	10.892	166.302	-3.9325	8.795e-16	9.7077e-14	down	--	Flotillin-like protein 1 OS=Medicago truncatula GN=FLOT1 PE=2 SV=1
c51061_g1	7.082	27.8284	-1.9743	0.002031	0.038014	down	--	-//-
c33021_g1	0.91544	11.9215	-3.703	0.00071836	0.0157	down	--	Cytochrome P450 94B3 OS=Arabidopsis thaliana GN=CYP94B3 PE=2 SV=1
c37947_g1	113.593	596.884	-2.3936	6.3222e-10	4.2026e-08	down	--	ATP-dependent 6-phosphofructokinase 2 OS=Arabidopsis thaliana GN=PFK2 PE=1 SV=1
c20024_g1	6.79604	65.343	-3.2653	1.2452e-09	8.018e-08	down	--	Floricaula/leafy homolog 1 OS=Nicotiana tabacum GN=FL1 PE=2 SV=1
c53726_g1	57.8793	9.31463	2.6355	0.0014312	0.028336	up	--	-//-
c59735_g1	2.24161	116.641	-5.7014	1.6814e-16	1.9634e-14	down	--	Hydrophobic protein RCI2A OS=Arabidopsis thaliana GN=RCI2A PE=2 SV=1
c56467_g2	5.30068	82.4625	-3.9595	5.0091e-13	4.4202e-11	down	--	Annexin-like protein RJ4 OS=Fragaria ananassa PE=2 SV=2
c47036_g1	0.252358	8.97747	-5.1528	0.00090031	0.019001	down	--	-//-
c50895_g2	68.3641	7.97066	3.1005	9.524e-09	5.4688e-07	up	--	-//-
c93293_g1	6.22262	33.9195	-2.4465	4.0168e-05	0.0012368	down	--	Synaptotagmin-5 OS=Arabidopsis thaliana GN=SYT5 PE=2 SV=1
c48566_g1	54.5683	7.6754	2.8297	0.00094063	0.019781	up	novel_102,novel_81	GDSL esterase/lipase At4g10955 OS=Arabidopsis thaliana GN=At4g10955 PE=2 SV=1
c59462_g6	0	9.9498	#NAME?	7.1461e-05	0.0020737	down	--	-//-
c45974_g2	483.994	158.412	1.6113	1.4317e-05	0.00048579	up	--	Transcription factor TCP2 OS=Arabidopsis thaliana GN=TCP2 PE=2 SV=1
c61158_g1	12.8021	207.718	-4.0202	2.5757e-17	3.2244e-15	down	--	Homeobox-leucine zipper protein ATHB-23 OS=Arabidopsis thaliana GN=ATHB-23 PE=2 SV=1
c101789_g1	1.07814	1530.27	-10.471	1.6423e-46	9.6191e-44	down	--	-//-
c78234_g1	0.99679	31.3527	-4.9752	3.112e-09	1.8995e-07	down	--	DNA (cytosine-5)-methyltransferase DRM1 OS=Arabidopsis thaliana GN=DRM1 PE=3 SV=2
c53598_g1	545.885	114.456	2.2538	6.7992e-09	3.9767e-07	up	--	G-type lectin S-receptor-like serine/threonine-protein kinase At5g24080 OS=Arabidopsis thaliana GN=At5g24080 PE=2 SV=1
c36218_g1	49.8355	12.2456	2.0249	0.00021951	0.0056215	up	--	-//-
c52223_g2	4.41486	107.292	-4.603	3.5659e-16	4.0559e-14	down	--	Protein SYM1 OS=Gibberella zeae (strain PH-1 / ATCC MYA-4620 / FGSC 9075 / NRRL 31084) GN=SYM1 PE=3 SV=1
c50151_g1	65.5822	8.96442	2.871	4.024e-05	0.0012386	up	--	-//-
c29315_g1	1.50151	15.9748	-3.4113	0.00025173	0.0063135	down	--	Auxin response factor 1 OS=Arabidopsis thaliana GN=ARF1 PE=1 SV=2
c54669_g1	13.9243	314.622	-4.4979	4.7121e-21	7.7718e-19	down	--	Metalloendoproteinase 1 OS=Glycine max PE=1 SV=2
c27968_g1	10.0767	343.057	-5.0894	3.0672e-25	6.5211e-23	down	--	-//-
c24638_g1	0	6.3659	#NAME?	0.0021209	0.039405	down	--	-//-
c29639_g1	109.682	11.6607	3.2336	1.827e-06	7.3266e-05	up	--	Glucan endo-1,3-beta-glucosidase 8 OS=Arabidopsis thaliana GN=At1g64760 PE=1 SV=2
c22669_g1	5828.93	57.1832	6.6715	4.6473e-47	2.8383e-44	up	--	Auxin-binding protein ABP19a OS=Prunus persica GN=ABP19A PE=3 SV=1
c35667_g1	12.8021	1.37377	3.2202	0.0011763	0.024003	up	--	-//-
c27988_g2	15.7111	0.315733	5.6369	5.5435e-06	0.00020433	up	--	Ribulose bisphosphate carboxylase/oxygenase activase, chloroplastic OS=Oryza sativa subsp. japonica GN=RCA PE=1 SV=2
c53574_g1	8517.01	20616.4	-1.2754	0.0006227	0.013846	down	--	Calreticulin OS=Ricinus communis PE=2 SV=1
c37761_g1	497.652	174.998	1.5078	7.1832e-05	0.0020807	up	--	30 kDa ribonucleoprotein, chloroplastic OS=Nicotiana plumbaginifolia PE=2 SV=1
c57726_g1	98.6474	236.101	-1.2591	0.0014508	0.02864	down	--	-//-
c6502_g3	67.801	180.499	-1.4126	0.0010856	0.022441	down	--	Probable indole-3-pyruvate monooxygenase YUCCA11 OS=Arabidopsis thaliana GN=YUC11 PE=2 SV=1
c86887_g1	269.412	27.1159	3.3126	1.3577e-10	9.6355e-09	up	--	Myosin heavy chain kinase B OS=Dictyostelium discoideum GN=mhkB PE=2 SV=1
c38482_g1	55.3157	187.999	-1.765	0.0018243	0.034595	down	--	PHD finger protein ALFIN-LIKE 5 OS=Arabidopsis thaliana GN=AL5 PE=2 SV=1
c45571_g1	3.1509	20.1297	-2.6755	0.00030027	0.0073856	down	--	Phenylalanine ammonia-lyase 1 OS=Petroselinum crispum GN=PAL1 PE=1 SV=1
c8284_g1	0.99679	395.653	-8.6327	2.1781e-40	9.3401e-38	down	--	Protein NtpR OS=Enterococcus hirae (strain ATCC 9790 / DSM 20160 / JCM 8729 / LMG 6399 / NBRC 3181 / NCIMB 6459 / NCDO 1258) GN=ntpR PE=4 SV=2
c58869_g1	85.7851	12.6256	2.7644	7.2731e-05	0.0021025	up	--	Probable serine/threonine-protein kinase At1g18390 OS=Arabidopsis thaliana GN=At1g18390 PE=2 SV=2
c26341_g1	1.16996	199.556	-7.4142	3.2207e-10	2.2079e-08	down	--	Endoglucanase 16 OS=Arabidopsis thaliana GN=At3g43860 PE=2 SV=1
c49343_g1	0.252358	23.1566	-6.5198	1.863e-08	1.0344e-06	down	--	Probable alpha,alpha-trehalose-phosphate synthase [UDP-forming] 10 OS=Arabidopsis thaliana GN=TPS10 PE=2 SV=1
c57918_g1	414.541	71.9548	2.5264	1.9693e-10	1.3715e-08	up	novel_46,novel_96	Cysteine-rich receptor-like protein kinase 42 OS=Arabidopsis thaliana GN=CRK42 PE=2 SV=1
c69492_g1	0	6.92938	#NAME?	0.0011577	0.023703	down	--	-//-
c50270_g1	6137.73	1940.13	1.6616	9.5629e-06	0.00033531	up	--	Probable pectate lyase 22 OS=Arabidopsis thaliana GN=At5g63180 PE=2 SV=1
c5006_g1	0	131.375	#NAME?	9.4947e-17	1.131e-14	down	--	Mechanosensitive ion channel protein 8 OS=Arabidopsis thaliana GN=MSL8 PE=2 SV=2
c6334_g1	10.9351	933.453	-6.4155	9.4508e-35	3.1853e-32	down	--	Vacuolar amino acid transporter 1 OS=Saccharomyces cerevisiae (strain ATCC 204508 / S288c) GN=AVT1 PE=1 SV=1
c93603_g1	43.7903	11.9131	1.8781	0.00040079	0.0094789	up	--	Zinc finger protein MAGPIE OS=Arabidopsis thaliana GN=MGP PE=1 SV=1
c41497_g1	13.6802	55.3969	-2.0177	0.00018156	0.0047363	down	novel_57	Kinesin-4 OS=Arabidopsis thaliana GN=ATK4 PE=1 SV=2
c4428_g1	0.252358	63.5919	-7.9772	1.1029e-06	4.5948e-05	down	--	-//-
c44203_g1	14.1766	179.058	-3.6588	3.0745e-14	3.0139e-12	down	--	Transcription factor PERIANTHIA OS=Arabidopsis thaliana GN=PAN PE=1 SV=1
c55712_g1	6.12863	24.1113	-1.9761	0.0013939	0.027696	down	--	-//-
c35915_g1	164.216	1361.74	-3.0518	1.6303e-15	1.7666e-13	down	--	Protein YLS3 OS=Arabidopsis thaliana GN=YLS3 PE=2 SV=1
c56111_g3	0	6.92938	#NAME?	0.0011577	0.023703	down	--	-//-
c56040_g2	24517.3	3731.38	2.716	1.5208e-08	8.5332e-07	up	--	GDSL esterase/lipase At4g26790 OS=Arabidopsis thaliana GN=At4g26790 PE=2 SV=1
c35142_g1	5188.47	1064.59	2.285	2.538e-09	1.5691e-07	up	--	Protein RALF-like 34 OS=Arabidopsis thaliana GN=RALFL34 PE=2 SV=1
c59649_g1	18.2062	1396.86	-6.2616	8.8356e-27	2.0329e-24	down	--	-//-
c36348_g1	6.71469	35.7254	-2.4116	3.1483e-05	0.00099708	down	--	Branched-chain-amino-acid aminotransferase 2, chloroplastic OS=Arabidopsis thaliana GN=BCAT2 PE=1 SV=1
c55094_g2	195.324	491.497	-1.3313	0.0002413	0.0060747	down	--	Probable peroxygenase 4 OS=Arabidopsis thaliana GN=PXG4 PE=1 SV=1
c4282_g1	0.663082	52.165	-6.2978	1.485e-14	1.4935e-12	down	--	Pyruvate kinase, cytosolic isozyme OS=Nicotiana tabacum PE=2 SV=1
c35248_g1	1316.13	304.347	2.1125	3.4449e-08	1.8485e-06	up	--	UDP-glycosyltransferase 85A3 OS=Arabidopsis thaliana GN=UGT85A3 PE=2 SV=2
c39295_g1	4.14769	25.8725	-2.641	0.00037111	0.0088559	down	--	-//-
c58348_g1	217.34	84.4259	1.3642	0.0017581	0.033505	up	--	U-box domain-containing protein 44 OS=Arabidopsis thaliana GN=PUB44 PE=1 SV=1
c56580_g1	215.788	88.3124	1.2889	0.0014421	0.028501	up	--	-//-
c57843_g2	183.439	452.487	-1.3026	0.000334	0.0080792	down	--	Uncharacterized protein At2g39795, mitochondrial OS=Arabidopsis thaliana GN=At2g39795 PE=2 SV=1
c36547_g1	10.5478	219.12	-4.3767	9.7937e-20	1.4578e-17	down	--	60S acidic ribosomal protein P0 OS=Glycine max PE=1 SV=1
c47313_g1	1646.91	10235.5	-2.6357	2.2816e-12	1.9065e-10	down	--	Gluconate 5-dehydrogenase OS=Escherichia coli (strain K12) GN=idnO PE=3 SV=1
c43956_g1	49.6758	272.475	-2.4555	3.9786e-07	1.7875e-05	down	--	Phosphatidylinositol 4-kinase gamma 4 OS=Arabidopsis thaliana GN=PI4KG4 PE=1 SV=1
c56712_g1	4.96697	28696	-12.496	3.9782e-94	1.3363e-89	down	--	Probable pectate lyase P59 OS=Solanum lycopersicum GN=LAT59 PE=2 SV=1
c45826_g1	234.022	20.6978	3.4991	5.5977e-10	3.7382e-08	up	--	Protein ABIL2 OS=Arabidopsis thaliana GN=ABIL2 PE=2 SV=1
c50237_g1	43.8686	161.812	-1.8831	5.8454e-05	0.0017336	down	--	Uncharacterized GPI-anchored protein At4g28100 OS=Arabidopsis thaliana GN=At4g28100 PE=1 SV=1
c47850_g1	25.9967	6.38733	2.025	0.001212	0.024599	up	--	-//-
c93073_g1	1.65771	4459.35	-11.393	2.8106e-50	2.1296e-47	down	--	Exopolygalacturonase (Fragment) OS=Oenothera organensis PE=2 SV=1
c34300_g1	1.15732	14.9764	-3.6938	8.389e-05	0.0023976	down	--	Protein YLS3 OS=Arabidopsis thaliana GN=YLS3 PE=2 SV=1
c56317_g1	1239.88	325.385	1.93	2.0798e-07	9.8306e-06	up	--	Monocopper oxidase-like protein SKU5 OS=Arabidopsis thaliana GN=SKU5 PE=1 SV=1
c14242_g1	116.725	257.765	-1.1429	0.002426	0.044041	down	--	-//-
c21221_g1	5413.61	649.614	3.0589	6.195e-10	4.1235e-08	up	--	Abscisic stress-ripening protein 1 OS=Solanum lycopersicum GN=ASR1 PE=2 SV=1
c47982_g1	29.4567	4.68478	2.6525	0.00067086	0.014787	up	--	-//-
c18134_g2	10.0492	38.8651	-1.9514	0.00036275	0.0086749	down	--	Protein ALUMINUM SENSITIVE 3 OS=Arabidopsis thaliana GN=ALS3 PE=1 SV=1
c102715_g1	0.252358	24.9979	-6.6302	5.9049e-09	3.4799e-07	down	--	WAT1-related protein At1g09380 OS=Arabidopsis thaliana GN=At1g09380 PE=2 SV=1
c25259_g1	12.835	90.0437	-2.8105	2.526e-09	1.5627e-07	down	--	-//-
c42663_g1	43.3074	4.63822	3.223	3.417e-05	0.0010724	up	--	-//-
c39479_g1	1324.81	499.054	1.4085	0.00026523	0.0066158	up	--	-//-
c33019_g1	49.6074	1.29273	5.2621	2.591e-07	1.2049e-05	up	--	Furcatin hydrolase OS=Viburnum furcatum PE=1 SV=1
c101403_g1	10.9734	50.0657	-2.1898	3.061e-05	0.00097157	down	--	-//-
c35440_g1	1.40968	82.0526	-5.8631	5.3439e-18	7.0396e-16	down	--	ADP-ribosylation factor GTPase-activating protein AGD12 OS=Arabidopsis thaliana GN=AGD12 PE=1 SV=1
c57908_g1	26.3153	82.0816	-1.6412	0.00049187	0.011299	down	--	-//-
c47519_g1	1910.98	378.59	2.3356	0.00088084	0.018656	up	--	D-galacturonate reductase OS=Fragaria ananassa GN=GALUR PE=1 SV=1
c28570_g1	0	8.66544	#NAME?	0.00023659	0.0059769	down	--	-//-
c49400_g1	573.132	225.163	1.3479	0.00043879	0.010264	up	--	Dehydration-responsive element-binding protein 3 OS=Arabidopsis thaliana GN=DREB3 PE=2 SV=1
c25970_g1	22.7858	126.799	-2.4763	1.4112e-07	6.8866e-06	down	--	Heat shock 22 kDa protein, mitochondrial OS=Pisum sativum GN=HSP22 PE=2 SV=1
c49339_g1	6120.61	29979.8	-2.2922	2.9697e-06	0.00011497	down	--	Chalcone synthase OS=Casuarina glauca GN=CHS1 PE=2 SV=1
c58497_g1	34.4357	87.4919	-1.3452	0.002349	0.042798	down	--	-//-
c41446_g1	49.9454	16.0736	1.6357	0.0014887	0.029272	up	--	Transcription factor bHLH90 OS=Arabidopsis thaliana GN=BHLH90 PE=2 SV=1
c30509_g1	70.5538	4.36905	4.0133	8.0413e-05	0.0023028	up	--	-//-
c52007_g1	560.76	2204.27	-1.9748	1.0617e-07	5.2706e-06	down	--	-//-
c40993_g1	1803.38	10916.9	-2.5978	4.1246e-10	2.7896e-08	down	--	Polyphenol oxidase, chloroplastic OS=Malus domestica PE=2 SV=1
c24541_g1	2.40864	106.103	-5.4611	2.9349e-19	4.274e-17	down	--	Probable carboxylesterase 13 OS=Arabidopsis thaliana GN=CXE13 PE=1 SV=1
c36735_g1	469.575	205.776	1.1903	0.002778	0.049418	up	--	-//-
c53233_g1	255.425	83.5559	1.6121	6.7303e-05	0.0019659	up	--	Receptor-like protein kinase HAIKU2 OS=Arabidopsis thaliana GN=IKU2 PE=1 SV=1
c43752_g1	105.136	28.4757	1.8845	4.182e-05	0.0012806	up	--	F-box protein At2g26850 OS=Arabidopsis thaliana GN=At2g26850 PE=2 SV=1
c37290_g1	0	28.8948	#NAME?	4.0606e-11	3.0333e-09	down	--	-//-
c59951_g1	536.524	10640.8	-4.3098	7.2617e-18	9.4547e-16	down	--	Strictosidine synthase 3 OS=Arabidopsis thaliana GN=SS3 PE=2 SV=2
c50711_g1	46.5159	0.674317	6.1082	0.0012392	0.025074	up	--	Aspartic proteinase CDR1 OS=Arabidopsis thaliana GN=CDR1 PE=1 SV=1
c55723_g1	106.9	35.3883	1.5949	0.00035745	0.0085746	up	--	Cellulose synthase-like protein E1 OS=Arabidopsis thaliana GN=CSLE1 PE=2 SV=1
c60146_g1	459.728	3283.86	-2.8365	1.6334e-13	1.5046e-11	down	--	Axial regulator YABBY 5 OS=Arabidopsis thaliana GN=YAB5 PE=2 SV=1
c45573_g2	0	272.935	#NAME?	1.6851e-38	6.5565e-36	down	--	Bifunctional uridylyltransferase/uridylyl-removing enzyme OS=Azospirillum brasilense GN=glnD PE=1 SV=1
c9944_g1	0	25.1693	#NAME?	4.6641e-10	3.1377e-08	down	--	-//-
c27075_g1	211.107	562.951	-1.415	0.00010591	0.0029499	down	--	Ras-related protein RABC2a OS=Arabidopsis thaliana GN=RABC2A PE=1 SV=1
c87089_g1	57.6734	147.133	-1.3511	0.0011825	0.024102	down	--	Peptidyl-prolyl cis-trans isomerase CYP21-1 OS=Arabidopsis thaliana GN=CYP21-1 PE=2 SV=1
c101363_g1	53.8691	710.558	-3.7214	2.7464e-17	3.4296e-15	down	--	Transcription factor RF2b OS=Oryza sativa subsp. japonica GN=RF2b PE=1 SV=1
c35711_g1	0.252358	12.3602	-5.6141	5.8075e-05	0.0017228	down	--	-//-
c32164_g1	0.99679	31.9991	-5.0046	1.778e-05	0.00059271	down	--	Cytochrome P450 86A1 OS=Arabidopsis thaliana GN=CYP86A1 PE=1 SV=2
c93838_g1	0.665249	79.8137	-6.9066	5.9405e-14	5.7068e-12	down	--	-//-
c55996_g1	23.0546	12039.1	-9.0285	9.7111e-42	4.5098e-39	down	--	Plasma membrane ATPase 4 OS=Nicotiana plumbaginifolia GN=PMA4 PE=1 SV=1
c94429_g1	1615.7	60.2456	4.7452	4.9584e-28	1.2338e-25	up	--	Protein CER1-like 2 OS=Arabidopsis thaliana GN=At2g37700 PE=2 SV=1
c50529_g2	81.5576	331.518	-2.0232	8.4911e-07	3.6258e-05	down	--	Mitogen-activated protein kinase kinase kinase 2 OS=Arabidopsis thaliana GN=ANP2 PE=2 SV=1
c76378_g1	2.97989	1474.79	-8.951	1.1731e-55	1.1704e-52	down	--	ABC transporter G family member 22 OS=Arabidopsis thaliana GN=ABCG22 PE=1 SV=1
c50387_g1	3031.72	764.818	1.9869	0.00072136	0.01575	up	novel_96	Dehydrodolichyl diphosphate synthase 6 OS=Arabidopsis thaliana GN=At2g17570 PE=2 SV=2
c56679_g1	352.668	5858.86	-4.0542	7.528e-23	1.3793e-20	down	--	Cytochrome P450 CYP736A12 OS=Panax ginseng PE=2 SV=1
c50023_g1	39.3213	3.36224	3.5478	8.6981e-08	4.4047e-06	up	--	-//-
c22969_g1	12.3747	58.5989	-2.2435	7.4196e-06	0.00026637	down	--	Monothiol glutaredoxin-S10 OS=Arabidopsis thaliana GN=GRXS10 PE=3 SV=1
c29679_g2	1345.89	522.539	1.3649	0.00013289	0.0036009	up	--	-//-
c51677_g1	12.8418	0.990049	3.6972	0.00028879	0.0071523	up	--	-//-
c51542_g1	0.663082	72.9951	-6.7825	3.2481e-18	4.3701e-16	down	--	Endoglucanase 11 OS=Arabidopsis thaliana GN=At2g32990 PE=2 SV=1
c50340_g1	20.1733	162.141	-3.0067	1.8992e-11	1.473e-09	down	--	Polyphenol oxidase, chloroplastic OS=Malus domestica PE=2 SV=1
c40804_g2	0	21.7829	#NAME?	4.8832e-09	2.9101e-07	down	--	Retrovirus-related Pol polyprotein from transposon TNT 1-94 OS=Nicotiana tabacum PE=2 SV=1
c51664_g2	27.0331	727.168	-4.7495	1.576e-05	0.00052992	down	--	Receptor-like protein kinase ANXUR2 OS=Arabidopsis thaliana GN=ANX2 PE=2 SV=1
c55088_g2	159.203	52.0924	1.6117	9.8556e-05	0.002765	up	--	Probable LRR receptor-like serine/threonine-protein kinase At1g07650 OS=Arabidopsis thaliana GN=At1g07650 PE=1 SV=1
c35185_g1	721.145	2264.55	-1.6509	0.00010368	0.0028942	down	--	Xylem cysteine proteinase 1 OS=Arabidopsis thaliana GN=XCP1 PE=1 SV=1
c54936_g1	189.447	72.8303	1.3792	0.00067113	0.014789	up	--	-//-
c36350_g1	121.356	20.0924	2.5945	4.2978e-07	1.9198e-05	up	--	BEL1-like homeodomain protein 2 OS=Arabidopsis thaliana GN=BLH2 PE=1 SV=3
c42944_g1	1775.21	155.411	3.5138	0.00080008	0.017221	up	--	-//-
c29723_g1	1388.28	14390.2	-3.3737	5.6735e-19	8.0188e-17	down	--	Bifunctional riboflavin kinase/FMN phosphatase OS=Arabidopsis thaliana GN=FHY PE=1 SV=1
c23137_g1	143.37	422.489	-1.5592	6.1576e-05	0.0018141	down	--	UDP-glycosyltransferase 85A2 OS=Arabidopsis thaliana GN=UGT85A2 PE=2 SV=1
c46209_g1	1.07597	5691.81	-12.369	7.8039e-69	1.605e-65	down	--	Fasciclin-like arabinogalactan protein 14 OS=Arabidopsis thaliana GN=FLA14 PE=2 SV=1
c53961_g1	1.08862	73.1851	-6.071	9.8636e-17	1.1722e-14	down	--	-//-
c93530_g1	580.872	229.944	1.3369	0.00058345	0.013104	up	--	Cytokinin riboside 5'-monophosphate phosphoribohydrolase LOG8 OS=Arabidopsis thaliana GN=LOG8 PE=1 SV=1
c36625_g2	3.80351	34.4709	-3.18	4.3927e-07	1.9587e-05	down	--	Probable aldo-keto reductase 3 OS=Arabidopsis thaliana GN=At1g60690 PE=3 SV=1
c49133_g2	857.957	218.568	1.9728	1.8843e-07	8.9739e-06	up	--	Probable sugar phosphate/phosphate translocator At1g12500 OS=Arabidopsis thaliana GN=At1g12500 PE=1 SV=1
c6498_g1	0.331541	15.0193	-5.5015	7.0692e-06	0.00025543	down	--	Strictosidine synthase (Fragment) OS=Rauvolfia mannii GN=STR1 PE=3 SV=1
c59222_g1	3658.23	1676.33	1.1258	0.0018939	0.035755	up	--	Protein TRANSPARENT TESTA 12 OS=Arabidopsis thaliana GN=TT12 PE=2 SV=1
c17037_g1	4856.86	1960.28	1.309	0.00024453	0.0061484	up	--	Salt tolerance protein OS=Arabidopsis thaliana GN=STO PE=1 SV=1
c57441_g2	18.6685	0.315733	5.8858	3.6449e-07	1.6494e-05	up	--	-//-
c36472_g1	230.293	1375.28	-2.5782	3.5391e-11	2.6636e-09	down	--	18 kDa seed maturation protein OS=Glycine max GN=GMPM1 PE=2 SV=1
c59346_g1	294.812	1466.62	-2.3146	6.4812e-09	3.7973e-07	down	--	Methionine S-methyltransferase OS=Wedelia biflora GN=MMT1 PE=1 SV=1
c28208_g1	9.63202	40.7846	-2.0821	0.0001515	0.0040517	down	--	-//-
c45462_g1	100.889	34.2706	1.5577	0.00026262	0.0065589	up	--	Probable LRR receptor-like serine/threonine-protein kinase At5g63710 OS=Arabidopsis thaliana GN=At5g63710 PE=2 SV=1
c51357_g1	54.3454	316.936	-2.544	8.2117e-10	5.3911e-08	down	--	Protein ODORANT1 OS=Petunia hybrida GN=ODO1 PE=2 SV=1
c47162_g1	0	8.88435	#NAME?	0.0014777	0.029074	down	--	Glucan endo-1,3-beta-glucosidase 6 OS=Arabidopsis thaliana GN=At5g58090 PE=1 SV=2
c50262_g1	187.394	15.1515	3.6285	2.7355e-07	1.264e-05	up	--	-//-
c5807_g1	0	6.58756	#NAME?	0.0015985	0.03093	down	--	-//-
c51126_g1	76.9059	440.858	-2.5191	1.1706e-06	4.8566e-05	down	--	Two-component response regulator ARR9 OS=Arabidopsis thaliana GN=ARR9 PE=1 SV=1
c69853_g1	0	8.53318	#NAME?	0.00024723	0.0062131	down	--	Transcription factor bHLH52 OS=Arabidopsis thaliana GN=BHLH52 PE=2 SV=1
c33482_g1	5.99555	40.0162	-2.7386	0.00045494	0.010543	down	--	-//-
c54028_g1	20.7705	3.63142	2.5159	0.0011699	0.023924	up	--	-//-
c32991_g1	0	27.0125	#NAME?	1.4628e-10	1.033e-08	down	--	-//-
c27105_g1	120.767	841.055	-2.8	1.1688e-12	9.9899e-11	down	--	RPM1-interacting protein 4 OS=Arabidopsis thaliana GN=RIN4 PE=1 SV=1
c36379_g1	134.857	4.28802	4.975	3.5471e-19	5.1138e-17	up	--	-//-
c47553_g1	0	77.027	#NAME?	4.3985e-21	7.2903e-19	down	--	-//-
c12401_g1	10.786	0	Inf	0.0021489	0.039808	up	--	-//-
c3980_g1	0.744432	30.8153	-5.3714	9.7808e-10	6.3673e-08	down	--	Zinc finger protein JAGGED OS=Arabidopsis thaliana GN=JAG PE=2 SV=1
c27673_g1	9.68194	29.9006	-1.6268	0.0021284	0.039514	down	--	-//-
c48522_g1	0.41289	2258	-12.417	1.1097e-06	4.6209e-05	down	--	-//-
c50122_g1	1977.35	509.867	1.9554	3.3833e-07	1.5413e-05	up	--	-//-
c41756_g1	619.382	178.367	1.796	2.0389e-06	8.1117e-05	up	--	Exocyst complex component EXO70B1 OS=Arabidopsis thaliana GN=EXO70B1 PE=1 SV=1
c44962_g1	0.583899	5035.66	-13.074	1.3118e-27	3.193e-25	down	--	GDSL esterase/lipase At3g48460 OS=Arabidopsis thaliana GN=At3g48460 PE=2 SV=1
c20780_g1	244.794	617.042	-1.3338	0.00055373	0.012512	down	--	F-box protein At3g12350 OS=Arabidopsis thaliana GN=At3g12350 PE=2 SV=1
c50345_g1	2.24161	8033.99	-11.807	1.6879e-80	7.7315e-77	down	--	Lysine histidine transporter 1 OS=Arabidopsis thaliana GN=LHT1 PE=1 SV=1
c36212_g1	15.6063	108.383	-2.7959	2.6963e-09	1.6609e-07	down	--	-//-
c54017_g1	23.6536	2.29116	3.3679	2.5169e-05	0.00081687	up	--	Protein Ycf2 OS=Ranunculus macranthus GN=ycf2-A PE=3 SV=1
c21870_g1	13.3773	46.9261	-1.8106	0.0005157	0.011782	down	--	Transcription factor FAMA OS=Arabidopsis thaliana GN=FMA PE=1 SV=1
c26164_g1	37.4014	11.3497	1.7204	0.0014474	0.028583	up	--	-//-
c59505_g2	18.0676	77.0252	-2.0919	1.9417e-05	0.00064388	down	--	-//-
c58549_g7	12.575	70.6788	-2.4907	1.2014e-06	4.9721e-05	down	--	Brefeldin A-inhibited guanine nucleotide-exchange protein 1 OS=Arabidopsis thaliana GN=BIG1 PE=2 SV=1
c80324_g1	12.2804	1.32721	3.2099	0.0020524	0.038344	up	--	Probable 1-deoxy-D-xylulose-5-phosphate synthase 2, chloroplastic OS=Oryza sativa subsp. japonica GN=Os07g0190000 PE=2 SV=1
c53603_g1	666.641	3682.39	-2.4657	6.4911e-10	4.3092e-08	down	--	Omega-6 fatty acid desaturase, endoplasmic reticulum isozyme 2 OS=Glycine max GN=FAD2-2 PE=2 SV=1
c26019_g1	2.90902	51.0251	-4.1326	1.9482e-08	1.0775e-06	down	--	Myosin-11 OS=Arabidopsis thaliana GN=XI-E PE=3 SV=1
c50003_g1	154.974	53.265	1.5408	0.00033926	0.0081967	up	--	Zinc finger protein ZAT1 OS=Arabidopsis thaliana GN=ZAT1 PE=2 SV=1
c46455_g1	35.6697	151.744	-2.0889	3.5694e-07	1.6188e-05	down	--	Equilibrative nucleotide transporter 8 OS=Arabidopsis thaliana GN=ETN8 PE=2 SV=1
c37396_g1	0	7.31777	#NAME?	0.00082712	0.017689	down	--	-//-
c26595_g1	34.191	1608.52	-5.556	5.4109e-35	1.8484e-32	down	--	Geraniol dehydrogenase 1 OS=Ocimum basilicum GN=GEDH1 PE=1 SV=1
c43884_g1	9.02103	47.4886	-2.3962	3.4258e-06	0.00013087	down	--	Phospholipase A1-Igamma1, chloroplastic OS=Arabidopsis thaliana GN=At1g06800 PE=1 SV=2
c23050_g1	129.908	1410.51	-3.4407	3.4884e-09	2.1152e-07	down	--	Glutathione transferase GST 23 OS=Zea mays PE=2 SV=1
c58161_g7	0	9.33976	#NAME?	0.00012816	0.0034916	down	--	-//-
c30533_g1	23.2121	4.98376	2.2196	0.0011608	0.023756	up	--	Probable receptor protein kinase TMK1 OS=Arabidopsis thaliana GN=TMK1 PE=1 SV=1
c11738_g1	0	16.4144	#NAME?	2.7611e-07	1.2752e-05	down	--	-//-
c25562_g1	1134.09	524.131	1.1135	0.0020483	0.03829	up	--	U-box domain-containing protein 4 OS=Arabidopsis thaliana GN=PUB4 PE=1 SV=3
c50299_g1	138.286	10.1035	3.7747	9.7872e-09	5.6071e-07	up	--	Receptor-like cytosolic serine/threonine-protein kinase RBK1 OS=Arabidopsis thaliana GN=RBK1 PE=1 SV=1
c58258_g3	7.12144	54.3212	-2.9313	3.8094e-08	2.0365e-06	down	--	Protein O-glucosyltransferase 1 OS=Homo sapiens GN=POGLUT1 PE=1 SV=1
c4922_g1	2695.1	671.639	2.0046	8.8031e-07	3.74e-05	up	--	ATP synthase delta chain, chloroplastic OS=Nicotiana tabacum GN=ATPD PE=2 SV=1
c4984_g1	63.8165	730.941	-3.5178	3.338e-17	4.1426e-15	down	--	Vacuolar-processing enzyme OS=Citrus sinensis PE=2 SV=1
c40875_g1	416.313	98.3338	2.0819	0.00071072	0.01555	up	--	-//-
c53430_g2	640.767	93.9081	2.7705	5.9301e-06	0.00021747	up	--	Purple acid phosphatase 2 OS=Ipomoea batatas GN=PAP2 PE=1 SV=1
c62289_g1	1.9144	46.9027	-4.6147	5.2435e-11	3.8711e-09	down	--	Probable xyloglucan endotransglucosylase/hydrolase protein 30 OS=Arabidopsis thaliana GN=XTH30 PE=2 SV=2
c55729_g4	144.683	2.29116	5.9807	0.0026876	0.048046	up	--	-//-
c56409_g1	214.654	38.7328	2.4704	7.1768e-09	4.183e-07	up	--	Glyoxylate/hydroxypyruvate reductase HPR3 OS=Arabidopsis thaliana GN=HPR3 PE=2 SV=1
c36864_g1	0	16.1155	#NAME?	4.2399e-07	1.8973e-05	down	--	-//-
c29077_g1	16.2664	0.315733	5.687	1.1779e-05	0.00040514	up	--	Chaperone protein dnaJ 20, chloroplastic OS=Arabidopsis thaliana GN=ATJ20 PE=1 SV=2
c102112_g1	0	10.0141	#NAME?	7.0007e-05	0.0020384	down	--	-//-
c37958_g1	2507.11	795.128	1.6568	7.9582e-06	0.00028399	up	--	Plastocyanin, chloroplastic OS=Solanum lycopersicum GN=PETE PE=2 SV=1
c56845_g1	306.638	128.829	1.2511	0.00077925	0.016837	up	--	L-type lectin-domain containing receptor kinase S.1 OS=Arabidopsis thaliana GN=LECRKS1 PE=2 SV=1
c59426_g1	65.7751	732.872	-3.4779	2.0051e-08	1.106e-06	down	--	Myosin-11 OS=Arabidopsis thaliana GN=XI-E PE=3 SV=1
c41718_g1	13.8759	72.6431	-2.3882	1.2078e-06	4.9946e-05	down	--	-//-
c54814_g1	9.5264	97.1371	-3.35	2.2747e-10	1.5755e-08	down	--	Tetracycline resistance protein, class E OS=Escherichia coli GN=tetA PE=3 SV=1
c54688_g1	3.24273	197	-5.9248	1.4153e-24	2.8697e-22	down	--	Rop guanine nucleotide exchange factor 9 OS=Arabidopsis thaliana GN=ROPGEF9 PE=1 SV=1
c105884_g1	0.757075	82.741	-6.772	5.627e-09	3.3317e-07	down	--	Probable glycerophosphoryl diester phosphodiesterase 3 OS=Arabidopsis thaliana GN=GPDL3 PE=1 SV=2
c43846_g1	6.21829	91.7966	-3.8839	3.0795e-10	2.114e-08	down	--	Boron transporter 4 OS=Arabidopsis thaliana GN=BOR4 PE=2 SV=1
c58116_g2	4.35663	61.3829	-3.8166	0.0023468	0.042766	down	--	Formin-like protein 5 OS=Arabidopsis thaliana GN=FH5 PE=2 SV=2
c18022_g1	0	32.0773	#NAME?	5.9356e-12	4.7853e-10	down	--	-//-
c40488_g1	12.8917	63.7866	-2.3068	5.9504e-06	0.00021805	down	--	-//-
c50965_g1	2219.61	866.188	1.3576	0.00024015	0.0060486	up	--	Protein YLS9 OS=Arabidopsis thaliana GN=YLS9 PE=2 SV=1
c35331_g2	0.504716	1071.92	-11.052	4.6179e-56	4.6537e-53	down	--	-//-
c57861_g1	154.952	2353.28	-3.9248	1.4772e-06	6.0003e-05	down	--	Cellulose synthase-like protein D4 OS=Arabidopsis thaliana GN=CSLD4 PE=2 SV=1
c101568_g1	388.489	1988.11	-2.3555	1.3003e-09	8.3305e-08	down	--	Protein TIFY 10A OS=Arabidopsis thaliana GN=TIFY10A PE=1 SV=1
c58123_g2	7.56359	113.23	-3.904	4.4207e-14	4.2836e-12	down	--	Probable sugar phosphate/phosphate translocator At3g11320 OS=Arabidopsis thaliana GN=At3g11320 PE=2 SV=1
c52223_g1	2.0706	110.854	-5.7425	2.3828e-20	3.7344e-18	down	--	Protein SYM1 OS=Gibberella zeae (strain PH-1 / ATCC MYA-4620 / FGSC 9075 / NRRL 31084) GN=SYM1 PE=3 SV=1
c45590_g1	34.6344	125.307	-1.8552	6.5281e-05	0.0019135	down	ath-miR156h,ath-miR156j	Mitogen-activated protein kinase 8 OS=Arabidopsis thaliana GN=MPK8 PE=1 SV=2
c57421_g1	361.249	825.507	-1.1923	0.00084537	0.018041	down	--	Inorganic pyrophosphatase 2 OS=Arabidopsis thaliana GN=At1g17710 PE=2 SV=1
c23524_g1	0	8.7083	#NAME?	0.00023328	0.0059111	down	--	-//-
c48549_g1	2.50877	34.7447	-3.7917	2.0419e-07	9.6649e-06	down	--	-//-
c50053_g1	28.7717	6.03712	2.2527	0.00042559	0.0099949	up	--	-//-
c53464_g1	5.74102	446.407	-6.2809	7.1041e-16	7.9282e-14	down	novel_97	Inactive TPR repeat-containing thioredoxin TTL3 OS=Arabidopsis thaliana GN=TTL3 PE=1 SV=2
c24789_g1	3.50773	164.456	-5.551	4.5182e-08	2.3864e-06	down	--	Putative cyclic nucleotide-gated ion channel 8 OS=Arabidopsis thaliana GN=CNGC8 PE=3 SV=2
c15437_g1	0	18.8928	#NAME?	4.3601e-08	2.3101e-06	down	--	Taxadiene 5-alpha hydroxylase OS=Taxus cuspidata PE=1 SV=2
c34885_g1	58.2453	15.3853	1.9206	8.7796e-05	0.0024972	up	--	-//-
c57143_g2	52.9025	247.748	-2.2275	3.9059e-08	2.086e-06	down	--	Trehalose-phosphate phosphatase A OS=Arabidopsis thaliana GN=TPPA PE=1 SV=1
c49565_g1	0.41289	12.1562	-4.8798	0.00011981	0.0032962	down	--	-//-
c52971_g1	16.4056	117.835	-2.8445	3.1641e-09	1.9301e-07	down	--	Serine incorporator 3 OS=Pongo abelii GN=SERINC3 PE=2 SV=1
c85563_g1	343.357	25.3099	3.7619	9.758e-05	0.0027407	up	--	RING-H2 finger protein ATL2 OS=Arabidopsis thaliana GN=ATL2 PE=2 SV=2
c45241_g1	289.007	108.531	1.413	0.00024496	0.0061575	up	--	Exocyst complex component EXO70B1 OS=Arabidopsis thaliana GN=EXO70B1 PE=1 SV=1
c36542_g1	9591.12	3666.39	1.3873	0.00013393	0.0036257	up	--	UDP-glucuronate 4-epimerase 6 OS=Arabidopsis thaliana GN=GAE6 PE=1 SV=1
c62334_g1	3.24273	18.3554	-2.5009	0.0011971	0.024346	down	--	Phosphoenolpyruvate carboxylase kinase 1 OS=Arabidopsis thaliana GN=PPCK1 PE=1 SV=1
c7678_g1	28.5797	5.6795	2.3312	0.00040258	0.0095101	up	--	Probable LRR receptor-like serine/threonine-protein kinase At4g36180 OS=Arabidopsis thaliana GN=At4g36180 PE=2 SV=1
c53739_g1	682.169	282.756	1.2706	0.00051253	0.01172	up	--	Acyl-CoA-binding domain-containing protein 4 OS=Arabidopsis thaliana GN=ACBP4 PE=1 SV=1
c45839_g1	0	9.89486	#NAME?	7.2736e-05	0.0021025	down	--	-//-
c59818_g1	0.663082	60.7281	-6.517	3.6976e-11	2.7746e-09	down	--	Putative cyclic nucleotide-gated ion channel 18 OS=Arabidopsis thaliana GN=CNGC18 PE=3 SV=1
c53857_g1	0	247.204	#NAME?	4.021e-37	1.5177e-34	down	--	Retrovirus-related Pol polyprotein from transposon TNT 1-94 OS=Nicotiana tabacum PE=2 SV=1
c13061_g1	0	10.0439	#NAME?	6.9347e-05	0.0020198	down	--	-//-
c55095_g1	15.1937	32069.5	-11.044	4.8911e-48	3.1395e-45	down	--	L-ascorbate oxidase homolog OS=Nicotiana tabacum PE=1 SV=1
c37503_g1	1800.33	627.661	1.5202	3.095e-05	0.00098171	up	--	Porphobilinogen deaminase, chloroplastic OS=Pisum sativum GN=HEMC PE=1 SV=1
c24393_g1	0	63.0668	#NAME?	4.663e-09	2.7838e-07	down	--	UDP-glucose flavonoid 3-O-glucosyltransferase 7 OS=Fragaria ananassa GN=GT7 PE=1 SV=1
c68209_g1	118.196	794.202	-2.7483	4.944e-12	4.0083e-10	down	--	Probable sugar phosphate/phosphate translocator At5g25400 OS=Arabidopsis thaliana GN=At5g25400 PE=2 SV=1
c28322_g1	0	12.6089	#NAME?	6.959e-06	0.0002519	down	--	Actin-2 OS=Oryza sativa subsp. japonica GN=ACT2 PE=2 SV=1
c8019_g1	0	8.69992	#NAME?	0.00023392	0.0059229	down	--	Protein FD OS=Arabidopsis thaliana GN=FD PE=1 SV=1
c21053_g1	0	9.25035	#NAME?	0.00013195	0.0035793	down	--	-//-
c59186_g1	7141.17	3217.14	1.1504	0.0012781	0.02572	up	--	Spermidine hydroxycinnamoyl transferase OS=Arabidopsis thaliana GN=SHT PE=1 SV=1
c22291_g1	0	7.30939	#NAME?	0.00082949	0.017736	down	--	-//-
c49041_g1	0	89.8482	#NAME?	7.6471e-17	9.1632e-15	down	--	ABC transporter G family member 9 OS=Arabidopsis thaliana GN=ABCG9 PE=3 SV=2
c21816_g1	189.787	12.8268	3.8871	4.1194e-16	4.6539e-14	up	--	Probable WRKY transcription factor 33 OS=Arabidopsis thaliana GN=WRKY33 PE=1 SV=2
c44270_g1	322.382	12302.3	-5.254	7.0157e-36	2.516e-33	down	--	Probable mannitol dehydrogenase OS=Fragaria ananassa GN=CAD PE=1 SV=1
c55002_g2	739.037	216.218	1.7732	3.4444e-06	0.00013153	up	--	Isochorismate synthase, chloroplastic OS=Catharanthus roseus PE=1 SV=1
c45011_g1	2815.91	741.132	1.9258	1.9764e-07	9.3903e-06	up	--	Serine/threonine-protein kinase-like protein At3g51990 OS=Arabidopsis thaliana GN=At3g51990 PE=2 SV=1
c5857_g1	75.7783	27.0162	1.488	0.0011875	0.024185	up	--	-//-
c35005_g1	4491.6	1548.59	1.5363	0.0017695	0.03369	up	--	Photosystem I reaction center subunit N, chloroplastic OS=Arabidopsis thaliana GN=PSAN PE=1 SV=2
c53986_g1	426.754	15.0099	4.8294	2.3084e-25	4.9706e-23	up	novel_112	Serine/threonine-protein kinase-like protein ACR4 OS=Arabidopsis thaliana GN=ACR4 PE=1 SV=1
c58861_g1	605.584	1367.32	-1.175	0.0012031	0.024434	down	--	-//-
c28253_g1	26.9438	358.621	-3.7344	4.0511e-19	5.8154e-17	down	--	Protein LURP-one-related 15 OS=Arabidopsis thaliana GN=At5g01750 PE=1 SV=1
c102554_g1	0	135.09	#NAME?	1.6024e-28	4.0778e-26	down	--	Calcium-dependent protein kinase 7 OS=Arabidopsis thaliana GN=CPK7 PE=2 SV=1
c17066_g1	18.768	56.6235	-1.5931	0.00086373	0.018344	down	--	Probable glutathione peroxidase 4 OS=Arabidopsis thaliana GN=GPX4 PE=2 SV=1
[truncated: 3,677 more rows]
